# Supplementary material for: YAP Signaling Regulates the Cellular Uptake and Therapeutic Effect of Nanoparticles
Source: Adv Sci (Weinh). 2023 Nov 9;11(2):2302965. doi: 10.1002/advs.202302965 (PMC10787066; doi:10.1002/advs.202302965)
Supplement: Supplementary file 2 — Supporting Information [file ADVS-11-2302965-s001.xlsx]

## Sheet: Sheet1
gene_symbol	logFC	AveExpr	t	P.Value	adj.P.Val	B
AMOT	7.00991	6.55368	167.641	2.39442e-17	3.9584e-14	30.4838
NID1	3.63091	5.69765	156.152	4.59969e-17	3.9584e-14	29.8137
TLE4	6.41708	4.46638	131.449	2.24078e-16	6.76958e-14	28.1542
CKB	3.13741	7.94328	131.206	2.27919e-16	6.76958e-14	28.4207
FHL1	5.52021	4.00861	123.7	3.91747e-16	8.77461e-14	27.4959
ZNF503	4.85115	6.27189	123.225	4.05847e-16	8.77841e-14	27.8308
GAA	4.2426	4.04057	123.153	4.08024e-16	8.77841e-14	27.4769
TUBB2B	5.05332	3.6677	121.513	4.61548e-16	9.28374e-14	27.179
CREB5	8.62548	1.27218	114.716	7.8351e-16	1.17534e-13	25.2797
MARCKS	5.05368	5.10412	111.885	9.85792e-16	1.38954e-13	26.9239
SLC6A15	13.1668	0.292344	105.471	1.69615e-15	1.96693e-13	24.2705
CECR2	4.21449	3.62525	101.885	2.33108e-15	2.41237e-13	25.8196
SEPT3	7.04275	1.5388	101.065	2.51068e-15	2.53409e-13	24.7151
TUBA1A	4.03711	4.66125	100.714	2.59227e-15	2.57171e-13	25.9616
TBX1	7.64734	1.95516	97.931	3.35375e-15	2.99657e-13	24.7138
ROBO1	2.55934	6.10676	97.8628	3.3753e-15	2.99908e-13	25.724
TBX3	5.68185	3.1359	96.502	3.83885e-15	3.23551e-13	25.1858
ZNF703	5.08379	5.83251	95.2747	4.31802e-15	3.56999e-13	25.4782
SULF2	3.65276	3.89853	95.2582	4.32491e-15	3.56999e-13	25.3592
JAG2	4.13184	3.68225	95.107	4.38852e-15	3.56999e-13	25.2859
BAHCC1	2.8015	5.38293	94.7845	4.52765e-15	3.64688e-13	25.4357
JUN	3.64227	5.81082	93.7224	5.02169e-15	3.92869e-13	25.3252
GAL	5.04514	3.27545	91.9231	6.00085e-15	4.50091e-13	24.8695
EMB	11.8595	-0.364396	90.3784	7.01206e-15	5.02869e-13	22.9381
NSD1	2.13826	6.95356	90.0139	7.27735e-15	5.17356e-13	24.9165
RHOBTB3	5.90588	2.7865	89.4493	7.71049e-15	5.29796e-13	24.4608
DLX2	5.04666	3.43476	89.3423	7.79577e-15	5.32063e-13	24.6971
NEFL	11.6662	-0.459136	89.3151	7.81762e-15	5.32063e-13	22.7884
STK26	4.05018	4.25343	89.1549	7.94762e-15	5.34967e-13	24.8468
PDCD4	3.23536	5.37172	89.1515	7.9504e-15	5.34967e-13	24.8674
JAM3	4.7245	3.90416	88.9187	8.14374e-15	5.42975e-13	24.7754
HEY1	6.85693	4.43268	88.8495	8.20224e-15	5.42975e-13	24.83
CSNK1E	2.39879	7.47016	88.7157	8.31659e-15	5.48325e-13	24.7624
PARP1	1.72053	9.8509	88.6746	8.35205e-15	5.48451e-13	24.6812
MXD4	2.72611	5.36137	88.4819	8.52072e-15	5.52866e-13	24.7973
CSRP2	2.32642	5.27268	88.4392	8.55855e-15	5.53126e-13	24.7949
TSPYL1	2.2487	7.19567	88.2572	8.72216e-15	5.60115e-13	24.721
BCOR	2.37574	7.18432	87.7344	9.21154e-15	5.81536e-13	24.6644
NUDT11	11.5095	-0.538516	87.3666	9.57406e-15	5.9523e-13	22.6035
NEFM	11.7971	-0.394103	87.0238	9.92624e-15	6.10165e-13	22.7223
ZBTB18	2.3841	4.95118	86.6826	1.02911e-14	6.30223e-13	24.6143
KIF7	3.58731	4.5758	86.1144	1.0932e-14	6.59592e-13	24.5531
AL589743.1	4.85514	4.56147	85.9557	1.1119e-14	6.68405e-13	24.536
NEO1	2.38395	5.10996	85.181	1.20834e-14	7.03116e-13	24.4489
UNC5B	5.11753	3.16966	84.6319	1.28231e-14	7.38274e-13	24.1732
SPTBN2	4.47104	4.63067	84.3207	1.32646e-14	7.56329e-13	24.3615
H2AFY2	6.52867	2.92341	84.1002	1.35876e-14	7.61075e-13	24.0402
POU4F1	3.18752	4.81526	82.889	1.55246e-14	8.3501e-13	24.202
HOXC9	4.64094	2.18164	82.7563	1.57549e-14	8.44617e-13	23.6562
SCPEP1	3.4359	4.00223	82.1544	1.68478e-14	8.85782e-13	24.0982
CXorf57	8.82708	2.50207	81.0201	1.91431e-14	9.78152e-13	23.6072
MARCKSL1	1.91107	7.65492	80.6854	1.9885e-14	9.99711e-13	23.8397
CACNA1H	6.06391	2.45842	80.6648	1.99319e-14	9.99711e-13	23.5594
FLT4	3.10947	4.36232	80.0264	2.14411e-14	1.051e-12	23.8808
DSG2	1.80997	7.16069	79.079	2.39199e-14	1.11747e-12	23.6635
TSC22D3	3.64131	4.36412	78.9076	2.44014e-14	1.13672e-12	23.752
PLAGL1	2.20281	4.89078	78.7341	2.48998e-14	1.15336e-12	23.7202
LTA4H	1.71604	6.37495	78.453	2.57317e-14	1.18115e-12	23.6172
MYO1D	3.87455	3.28711	78.2093	2.64777e-14	1.20932e-12	23.5547
BMP7	7.71851	1.69751	78.0586	2.6951e-14	1.21734e-12	23.0796
ALKBH3	10.8075	-0.893424	77.3481	2.93124e-14	1.28564e-12	21.6587
LYPLAL1	10.6847	-0.952736	77.2726	2.95763e-14	1.28812e-12	21.5984
PDS5B	2.49952	4.93026	77.2368	2.97027e-14	1.28812e-12	23.538
PKIA	10.7176	-0.937116	76.8239	3.12015e-14	1.31488e-12	21.5837
ZIC3	10.5731	-1.00696	76.4061	3.28042e-14	1.36484e-12	21.4911
SLC6A8	2.02658	6.03814	75.5254	3.64903e-14	1.48394e-12	23.2653
NR2F1	2.6919	5.28585	75.5065	3.65744e-14	1.48394e-12	23.3039
HOXA13	3.01588	4.35372	75.2056	3.79404e-14	1.5249e-12	23.3099
MARC1	4.88261	3.67086	74.5537	4.10991e-14	1.63506e-12	23.2048
UNCX	10.6737	-0.959244	73.8787	4.46796e-14	1.733e-12	21.3626
PCDH10	7.13169	1.62802	73.7997	4.51208e-14	1.74003e-12	22.6514
SEPT6	2.51924	4.20875	73.1868	4.87124e-14	1.84802e-12	23.0608
LRCH2	10.1893	-1.1989	73.1138	4.91609e-14	1.85194e-12	21.0924
IRS4	12.4028	3.54119	73.0533	4.95362e-14	1.85772e-12	23.011
ULK3	2.04347	5.73208	73.0194	4.97481e-14	1.8614e-12	22.9562
TENM3	6.788	2.10755	72.9775	5.00108e-14	1.8627e-12	22.6903
EMILIN3	4.13317	2.61666	72.9264	5.03336e-14	1.86848e-12	22.8138
PRKG1	10.3939	-1.10041	72.4004	5.37938e-14	1.95898e-12	21.1319
TMEM101	5.46488	1.7102	72.3718	5.39888e-14	1.96171e-12	22.5268
GATA4	8.44371	0.623775	72.1185	5.57559e-14	2.00027e-12	22.215
FAM69B	2.338	5.04466	72.1145	5.57839e-14	2.00027e-12	22.881
HLA-C	2.79202	5.91122	71.2572	6.22599e-14	2.16598e-12	22.7097
MYO6	3.37161	4.69744	70.9243	6.49954e-14	2.25157e-12	22.7464
SLITRK5	5.41306	2.93798	70.6532	6.73222e-14	2.31257e-12	22.6247
TBC1D4	1.44035	6.91214	70.4278	6.93265e-14	2.36651e-12	22.5461
SLC39A8	6.82544	1.68483	70.1852	7.1559e-14	2.42829e-12	22.2888
TSHZ1	2.59935	4.69695	70.1479	7.19093e-14	2.42932e-12	22.6423
OSBPL1A	2.38149	4.73668	69.8253	7.50179e-14	2.5033e-12	22.5958
LINC01296	3.31655	5.18162	69.6935	7.6331e-14	2.53162e-12	22.5444
ISL1	9.75339	-1.41583	68.9631	8.40845e-14	2.72476e-12	20.6015
HSPA1B	8.8325	5.59169	68.9568	8.41542e-14	2.72476e-12	22.4121
HOXC10	4.73872	2.46341	68.7845	8.61101e-14	2.77307e-12	22.3038
JAK1	3.67725	4.8324	68.6731	8.74017e-14	2.79668e-12	22.4302
MTR	1.97617	7.11285	68.3908	9.07705e-14	2.85971e-12	22.2494
CELSR3	3.51299	4.19358	68.135	9.39477e-14	2.93717e-12	22.3981
TCEANC2	2.51165	4.46218	67.8068	9.82072e-14	3.04703e-12	22.3375
DYNLT3	3.41804	3.3303	67.7415	9.90796e-14	3.06828e-12	22.3222
RNASEH2C	1.72565	6.02886	67.6171	1.00766e-13	3.10286e-12	22.1936
ARL10	2.53619	5.47119	67.5894	1.01146e-13	3.10873e-12	22.2269
MDGA1	5.38184	0.43165	67.4898	1.02525e-13	3.14519e-12	21.6862
CDC42EP1	1.63242	5.43634	67.2658	1.05703e-13	3.21851e-12	22.1831
RASEF	1.90335	4.87991	67.0946	1.08204e-13	3.26622e-12	22.2041
ZNF521	9.70581	-1.44076	66.9451	1.10444e-13	3.30746e-12	20.4275
ZNF589	2.53057	4.3513	66.9036	1.11074e-13	3.32023e-12	22.2185
EPB41	1.66624	6.70622	66.849	1.11909e-13	3.33302e-12	22.0456
TARS2	1.63891	5.39044	66.7399	1.13601e-13	3.37076e-12	22.1107
MAPK4	5.77844	-0.949941	66.5351	1.16852e-13	3.41796e-12	20.795
ME1	4.94605	1.99471	66.4863	1.17642e-13	3.43161e-12	21.9329
IGFBP2	3.42209	4.086	66.4804	1.17738e-13	3.43161e-12	22.1734
SAMD11	3.82272	3.88586	66.2375	1.21761e-13	3.49115e-12	22.1449
HOXB4	6.0613	0.724202	66.2091	1.22242e-13	3.49437e-12	21.6355
MBOAT2	2.30902	5.01083	66.0947	1.24198e-13	3.52309e-12	22.0487
AKR1B1	1.66506	6.76581	65.8528	1.2845e-13	3.60254e-12	21.8954
PRKAA2	7.51714	2.27458	65.7911	1.29561e-13	3.62749e-12	21.9025
AKT3	4.85465	3.92563	65.752	1.30269e-13	3.63486e-12	22.0762
PAX3	9.63704	-1.47346	65.5351	1.34282e-13	3.72774e-12	20.2884
KCNQ5	9.56925	-1.50282	65.3727	1.37376e-13	3.79432e-12	20.2506
PMAIP1	3.04407	4.90673	65.0438	1.43886e-13	3.96075e-12	21.9039
CUX2	9.40505	-1.58931	64.9846	1.45093e-13	3.97391e-12	20.1459
KIAA0408	9.49553	-1.54093	64.8702	1.47461e-13	4.01474e-12	20.1779
CHST10	6.00797	1.73861	64.8111	1.48699e-13	4.03213e-12	21.6808
IGSF9B	9.41144	-1.58709	64.7513	1.49965e-13	4.04634e-12	20.1291
PCDH9	7.04233	3.57637	64.5403	1.54525e-13	4.15002e-12	21.905
TMEM54	4.83979	0.822093	64.2794	1.60379e-13	4.27094e-12	21.4396
ALX1	9.39167	-1.59631	64.1287	1.63872e-13	4.32871e-12	20.071
PRDM16	4.41972	1.12485	64.0803	1.65014e-13	4.35184e-12	21.4786
CHN1	3.39211	2.62153	64.0457	1.65834e-13	4.36643e-12	21.7388
SPEN	1.95524	8.23545	64.0199	1.66449e-13	4.36854e-12	21.5448
NKX6-1	9.33921	-1.62061	63.9573	1.67949e-13	4.38403e-12	20.0365
ASXL3	9.41708	-1.58098	63.9204	1.68841e-13	4.39605e-12	20.0668
HOXD13	6.47429	3.53516	63.6304	1.76037e-13	4.52625e-12	21.7748
EYA2	9.40191	-1.5901	63.5581	1.77884e-13	4.55889e-12	20.0292
MSI1	3.05509	3.53234	63.2971	1.84731e-13	4.70489e-12	21.727
HOXB9	9.90028	2.33457	63.2781	1.85241e-13	4.71054e-12	21.5913
LINGO1	4.23581	2.34091	63.2028	1.87277e-13	4.75493e-12	21.5823
JPH1	3.28099	3.37111	63.1616	1.88402e-13	4.76359e-12	21.7014
GAS1	6.72395	2.74078	63.0111	1.92574e-13	4.83683e-12	21.6173
ADAMTS17	3.67629	1.92153	62.8629	1.9678e-13	4.91688e-12	21.4681
GREB1	4.41577	1.9876	62.4685	2.08485e-13	5.14168e-12	21.4277
DYNC2H1	2.05717	6.09957	62.38	2.11215e-13	5.18555e-12	21.4013
PPM1E	5.0692	2.25289	62.2986	2.13762e-13	5.24022e-12	21.4482
ZNF711	2.53264	4.04027	62.2551	2.15137e-13	5.25355e-12	21.5618
PCSK6	4.78752	3.79352	62.2042	2.16756e-13	5.28193e-12	21.5661
WNT5A	2.36964	4.61823	62.0694	2.21118e-13	5.3722e-12	21.4823
IFT27	3.57497	3.80617	61.8889	2.27107e-13	5.48513e-12	21.5185
HMGN5	2.452	4.26579	61.7627	2.31402e-13	5.57239e-12	21.4694
LIPA	2.79089	4.80355	61.5163	2.40048e-13	5.72997e-12	21.377
TIAM1	6.16612	2.60242	61.4878	2.41073e-13	5.74603e-12	21.3884
CKMT1B	3.27845	4.1054	61.407	2.43998e-13	5.78205e-12	21.4281
PTPRU	1.74106	5.86206	61.3931	2.44507e-13	5.78573e-12	21.261
MAPK8IP2	1.99545	5.18552	61.3081	2.47636e-13	5.83936e-12	21.3052
GPSM1	4.44947	2.98794	61.0511	2.57368e-13	6.02897e-12	21.3703
GAD1	5.41758	1.52218	60.9599	2.60927e-13	6.06886e-12	21.1547
KCTD12	5.79179	4.47492	60.9058	2.6306e-13	6.1098e-12	21.3158
NUP188	1.13416	7.66864	60.8284	2.66148e-13	6.17275e-12	21.0669
OSBPL6	3.34367	3.55012	60.395	2.84198e-13	6.51743e-12	21.298
TMEM178B	6.8817	1.42507	60.2676	2.89759e-13	6.60789e-12	21.048
ZDHHC22	8.95972	-1.81296	60.1564	2.94711e-13	6.70212e-12	19.5545
TSPAN7	6.09121	0.242813	60.1116	2.96734e-13	6.7294e-12	20.784
NPTX2	9.02488	-1.78102	60.0769	2.9831e-13	6.74643e-12	19.5732
CGN	2.25784	3.86101	60.044	2.99817e-13	6.77114e-12	21.2338
KLF9	6.06283	2.70626	59.9907	3.02269e-13	6.80771e-12	21.188
MPP1	4.51124	2.54015	59.9203	3.05544e-13	6.85317e-12	21.1585
IRF8	8.83612	-1.87265	59.8462	3.09034e-13	6.88421e-12	19.4785
PDZRN3	8.82978	-1.87756	59.5663	3.22617e-13	7.16726e-12	19.4497
SEMA6A	3.59508	3.52112	59.5472	3.23568e-13	7.16892e-12	21.1682
INSM1	8.91641	-1.83267	58.9716	3.53735e-13	7.70432e-12	19.4321
CNNM1	8.08576	-0.659654	58.8349	3.61347e-13	7.83605e-12	20.2239
MYOM2	4.96377	0.307686	58.7381	3.6685e-13	7.93434e-12	20.6311
ENPP1	5.93356	2.29295	58.7033	3.68849e-13	7.96304e-12	20.9524
RPRD1A	1.36758	7.23022	58.6846	3.69928e-13	7.96929e-12	20.7351
SMAD9	4.81306	2.83671	58.5533	3.77615e-13	8.12418e-12	20.988
MEN1	1.76309	5.96039	58.5221	3.79461e-13	8.15318e-12	20.7837
EIF4E3	2.90542	3.1544	58.4658	3.82827e-13	8.2136e-12	20.9949
ZDBF2	3.8072	3.93388	58.3731	3.88447e-13	8.27827e-12	20.9637
MFSD13A	3.42266	2.72474	58.343	3.90289e-13	8.28946e-12	20.9464
SOX12	1.58738	6.00189	58.3417	3.90367e-13	8.28946e-12	20.7504
SFMBT2	3.03641	3.82343	58.2974	3.93097e-13	8.32582e-12	20.9595
PRSS30P	9.16605	-1.70518	58.1096	4.04909e-13	8.54279e-12	19.4498
RPS6	1.34191	10.1238	57.9412	4.15837e-13	8.71711e-12	20.4612
EN1	8.63772	-1.97091	57.8784	4.19998e-13	8.79306e-12	19.2215
IGDCC3	5.40817	1.28021	57.7147	4.31057e-13	9.00154e-12	20.6781
SYT3	8.77859	-1.90016	57.6625	4.34645e-13	9.05335e-12	19.2572
BRD2	1.09438	8.57531	57.6302	4.36887e-13	9.08848e-12	20.4848
TUB	2.034	5.53567	57.5264	4.44173e-13	9.19323e-12	20.6499
OLIG2	8.87519	-1.85405	57.4519	4.49484e-13	9.25632e-12	19.273
ADD2	6.64659	2.74311	57.3817	4.54555e-13	9.32919e-12	20.8018
TNIK	6.59243	2.16869	57.3639	4.55852e-13	9.3404e-12	20.7406
COLEC12	4.3683	2.48136	57.3169	4.59297e-13	9.37573e-12	20.7677
HLA-A	2.22288	6.05436	57.285	4.61646e-13	9.41194e-12	20.5667
JPH3	6.4804	1.10204	57.2241	4.66176e-13	9.47494e-12	20.5846
DNM1P47	8.73649	-1.9219	57.047	4.79619e-13	9.66986e-12	19.1818
TANC2	3.49978	3.28638	56.949	4.87247e-13	9.77543e-12	20.7592
GPM6B	3.36331	3.26802	56.7916	4.99778e-13	9.97785e-12	20.7337
ATP6V0E2	1.77317	5.84825	56.7296	5.04812e-13	1.00661e-11	20.4861
LINC00998	1.97138	4.79013	56.6727	5.09481e-13	1.01412e-11	20.5845
ALDH1A2	5.98413	2.15893	56.6236	5.13552e-13	1.01906e-11	20.6286
CALCOCO1	2.66426	3.68573	56.6058	5.15029e-13	1.01982e-11	20.6922
PDE3B	2.2974	4.05718	56.603	5.15265e-13	1.01982e-11	20.6605
RACK1	1.07612	10.1014	56.5536	5.19407e-13	1.0257e-11	20.2202
NAP1L2	8.83112	-1.8791	56.5366	5.20848e-13	1.02731e-11	19.165
DEAF1	1.5198	5.92356	56.5117	5.22952e-13	1.0295e-11	20.4423
SCML1	1.38975	6.03046	56.4521	5.28045e-13	1.0365e-11	20.424
STK25	1.15223	6.99986	56.0053	5.67975e-13	1.10428e-11	20.285
MCC	5.12092	2.17352	55.9366	5.74409e-13	1.1115e-11	20.5255
SLC18B1	2.85321	3.89012	55.8722	5.80507e-13	1.12197e-11	20.5537
PHF2	1.65031	4.94013	55.855	5.82153e-13	1.1225e-11	20.4248
PLOD2	3.89553	3.71166	55.7912	5.88284e-13	1.13165e-11	20.5546
BSDC1	1.67655	5.61005	55.686	5.98558e-13	1.14849e-11	20.3237
ECI2	1.42083	5.81655	55.6801	5.99143e-13	1.14849e-11	20.3047
RGMA	3.44925	3.07654	55.4701	6.20274e-13	1.18206e-11	20.5161
ZNF282	1.25561	6.12075	55.4587	6.21442e-13	1.18291e-11	20.2424
CNTFR	8.44872	-2.06531	55.3863	6.28932e-13	1.19577e-11	18.9095
BHLHE41	5.89407	-0.0463449	55.3523	6.32492e-13	1.19975e-11	20.0718
EXOC8	1.354	5.41776	55.3342	6.34393e-13	1.20057e-11	20.2798
FOXC1	1.55162	7.50594	55.3009	6.37908e-13	1.20525e-11	20.1309
OSTN	8.53117	-2.02844	55.2685	6.41337e-13	1.20852e-11	18.926
RP11-415I12.2	8.7071	-1.94366	55.2666	6.41548e-13	1.20852e-11	18.9897
CBX2	1.77403	5.55562	55.1855	6.50239e-13	1.22272e-11	20.2399
ADCK3	2.28891	5.67568	55.1428	6.54874e-13	1.22761e-11	20.2213
LPCAT2	5.08582	1.70039	55.1234	6.56994e-13	1.22912e-11	20.3501
ZNF204P	9.00622	0.128079	55.0598	6.63985e-13	1.24078e-11	20.087
MID1	1.25458	7.11923	55.0369	6.66532e-13	1.24259e-11	20.1053
STEAP2	3.90004	1.18142	54.9097	6.80829e-13	1.26503e-11	20.2587
CDK5	2.16827	4.46369	54.7826	6.95456e-13	1.28201e-11	20.2973
NTN1	5.49966	2.52207	54.7271	7.01954e-13	1.28756e-11	20.3665
INSIG1	2.11726	6.01097	54.6943	7.05819e-13	1.29092e-11	20.1132
MRFAP1L1	1.62037	5.97065	54.651	7.10971e-13	1.29564e-11	20.1085
MRI1	1.72281	5.99517	54.6351	7.12871e-13	1.29564e-11	20.1037
RIMS4	6.08205	2.7452	54.5738	7.2025e-13	1.30274e-11	20.3561
GLO1	1.41843	7.98918	54.567	7.21066e-13	1.30278e-11	19.9715
NBPF3	2.37629	3.76699	54.5536	7.22694e-13	1.30373e-11	20.3389
ACVR2B	1.43264	5.94813	54.5209	7.26681e-13	1.30859e-11	20.0867
DLX1	2.4104	3.60797	54.4735	7.325e-13	1.31761e-11	20.3374
SALL2	1.82531	5.06641	54.3385	7.4936e-13	1.33844e-11	20.1406
GYPC	8.43338	-2.07474	54.2738	7.57594e-13	1.35086e-11	18.7905
GLA	1.49752	6.65813	54.2037	7.66631e-13	1.36549e-11	19.9809
MID2	2.56764	3.03927	54.162	7.72063e-13	1.37329e-11	20.2983
SLIT1	5.95617	-0.762697	54.056	7.86059e-13	1.39251e-11	19.5921
GSTM3P1	4.10491	-0.0434757	53.9236	8.0395e-13	1.42112e-11	19.8751
HOXC11	4.25169	2.11134	53.9003	8.07139e-13	1.42522e-11	20.1995
FOXO3	1.73325	6.1403	53.8113	8.19463e-13	1.44386e-11	19.943
KIF5A	6.35436	1.37099	53.8015	8.20841e-13	1.44422e-11	20.111
RAC3	2.15051	5.50785	53.7785	8.24064e-13	1.44574e-11	19.9903
MPP2	2.47562	4.12847	53.7371	8.29903e-13	1.45286e-11	20.1557
TSPYL2	1.8495	5.11137	53.6427	8.43397e-13	1.47019e-11	20.0089
POU3F2	5.27247	2.88482	53.6082	8.48387e-13	1.47713e-11	20.2014
NPTX1	6.01063	2.78692	53.3545	8.86112e-13	1.52836e-11	20.1552
SESN3	2.40113	4.8788	53.2933	8.9548e-13	1.53802e-11	19.9739
CBR1	2.35332	4.99509	53.1821	9.12801e-13	1.56112e-11	19.9386
KCNB2	8.40789	-2.08483	53.1764	9.13699e-13	1.56112e-11	18.6686
DHRS7	2.43656	4.15515	53.1501	9.1786e-13	1.56659e-11	20.0467
BARHL2	8.20733	-2.18518	53.1406	9.19361e-13	1.56751e-11	18.5905
AMOTL1	1.45747	5.77579	53.0995	9.25918e-13	1.57705e-11	19.84
ALX4	4.69433	2.16885	53.0067	9.40885e-13	1.59424e-11	20.059
SIX2	4.38332	2.34424	52.9969	9.42475e-13	1.59528e-11	20.0705
SPTB	3.59961	2.66452	52.9222	9.54756e-13	1.61337e-11	20.0769
ACSS3	4.56273	0.795677	52.9096	9.56848e-13	1.61459e-11	19.906
THRB	3.99709	1.55956	52.9019	9.58123e-13	1.61508e-11	19.988
ESPNL	5.82079	0.120565	52.8928	9.59628e-13	1.61595e-11	19.7744
AK4	2.16542	5.22219	52.73	9.87153e-13	1.65548e-11	19.8273
ADAMTS13	4.70724	1.89631	52.6408	1.00259e-12	1.67525e-11	19.9764
PHF6	1.54162	6.4389	52.6383	1.00304e-12	1.67525e-11	19.7043
ZFHX4	9.42332	1.53774	52.6142	1.00725e-12	1.67723e-11	19.9397
FBXL21	8.46361	-2.06057	52.6139	1.0073e-12	1.67723e-11	18.6256
SLAIN1	2.1541	5.31304	52.6056	1.00876e-12	1.67795e-11	19.7938
PALD1	3.57743	3.71889	52.5386	1.02062e-12	1.69594e-11	19.9873
ZIC2	1.25173	6.63877	52.5261	1.02285e-12	1.69621e-11	19.6703
HDX	8.27652	-2.1548	52.4885	1.02959e-12	1.70393e-11	18.544
EFNB2	4.54806	3.0333	52.3875	1.04794e-12	1.72905e-11	19.9939
SEPHS2	1.54005	6.64767	52.2578	1.07204e-12	1.7617e-11	19.6189
NMU	3.40573	1.00464	52.2498	1.07353e-12	1.76238e-11	19.8282
NKX2-5	6.22018	1.82769	52.2027	1.08246e-12	1.77347e-11	19.8985
STOM	2.85464	3.72546	52.167	1.08926e-12	1.77781e-11	19.9193
CDKN2A	4.14359	4.97714	52.1407	1.09432e-12	1.78219e-11	19.7471
HRK	5.51782	1.55722	52.1197	1.09837e-12	1.787e-11	19.8612
HOXD11	5.17244	2.72537	52.085	1.10509e-12	1.7928e-11	19.9359
GJA1	7.93403	1.86168	52.0843	1.10522e-12	1.7928e-11	19.8817
GOLGA2P7	1.46561	6.68078	52.0344	1.11499e-12	1.80507e-11	19.5743
SNX10	3.39303	2.06429	52.0145	1.11892e-12	1.80963e-11	19.886
TRAPPC6A	4.2542	1.04684	51.9817	1.1254e-12	1.81832e-11	19.79
AUTS2	2.54029	5.00896	51.9637	1.12899e-12	1.82052e-11	19.7096
SIX1	2.41292	4.66876	51.837	1.15453e-12	1.85439e-11	19.7318
ADAMTS19	8.43137	-2.07454	51.6467	1.19413e-12	1.9105e-11	18.5088
FAM184A	7.18289	0.99633	51.6032	1.20339e-12	1.92342e-11	19.7237
ADARB1	1.86743	4.57899	51.5442	1.21608e-12	1.93991e-11	19.6895
RCAN3	3.90337	2.77697	51.4097	1.24557e-12	1.97747e-11	19.8192
RNF187	1.85747	7.11766	51.3984	1.24809e-12	1.97747e-11	19.4258
PPM1F	1.02416	6.66479	51.3104	1.26785e-12	2.00102e-11	19.4361
PGM2L1	3.41623	2.45978	51.2986	1.27053e-12	2.00332e-11	19.7884
MAN1A1	7.69209	2.26739	51.2887	1.27277e-12	2.00493e-11	19.7763
EXO1	1.3384	6.45903	51.2715	1.27669e-12	2.00916e-11	19.4419
TCEA2	3.0937	2.77921	50.9887	1.34311e-12	2.09353e-11	19.7446
VANGL2	2.86519	3.75521	50.8806	1.36952e-12	2.11991e-11	19.6788
SAMHD1	1.5638	5.84046	50.8613	1.37429e-12	2.11991e-11	19.4085
UAP1	1.53317	5.59758	50.8397	1.37965e-12	2.12617e-11	19.427
PAG1	4.9132	3.12362	50.7751	1.39582e-12	2.14503e-11	19.7047
RPP25	3.34672	3.39892	50.6304	1.43283e-12	2.19365e-11	19.6649
SUSD5	4.92915	2.52521	50.6084	1.43856e-12	2.20036e-11	19.6698
REEP2	2.49582	3.71385	50.5071	1.46523e-12	2.23281e-11	19.6133
DNPH1	1.85588	5.23731	50.4697	1.47519e-12	2.24172e-11	19.3943
CCDC106	4.33128	2.28239	50.4246	1.48735e-12	2.25599e-11	19.6264
GUK1	1.11459	6.55721	50.3952	1.49532e-12	2.26599e-11	19.2642
TUBB4A	3.06551	3.46648	50.3491	1.50791e-12	2.27873e-11	19.6075
COCH	1.26519	5.30592	50.3313	1.51282e-12	2.28403e-11	19.3592
RPS3	0.940707	9.92318	50.2836	1.52602e-12	2.2976e-11	19.0537
SERTM1	8.06219	-2.2638	50.2775	1.52773e-12	2.29805e-11	18.2208
PCLO	5.05608	1.74216	50.2584	1.53305e-12	2.30182e-11	19.5635
DNAJC6	4.06628	2.63562	50.1843	1.55394e-12	2.32253e-11	19.5973
CRACR2A	3.37773	1.10249	50.0921	1.58036e-12	2.35341e-11	19.4845
FBXO10	1.59318	4.32462	50.0645	1.58836e-12	2.36259e-11	19.4441
ZNF271P	1.55377	5.8124	50.0331	1.59753e-12	2.36682e-11	19.2484
GGPS1	1.53249	5.66284	49.8315	1.65775e-12	2.43977e-11	19.2224
SERPINE2	4.14276	2.62093	49.7651	1.67815e-12	2.46315e-11	19.5209
SATB2	2.01786	5.03323	49.7158	1.69345e-12	2.48115e-11	19.2718
SBK1	2.58801	3.16537	49.6207	1.72346e-12	2.51835e-11	19.4896
NUP133	1.2783	7.33101	49.5447	1.74783e-12	2.54486e-11	19.0472
XKR6	8.08037	-2.25464	49.5389	1.74971e-12	2.54533e-11	18.1416
CAMKV	4.59799	1.88595	49.4945	1.76416e-12	2.55726e-11	19.4394
PI4KAP1	2.54779	4.88018	49.3426	1.81456e-12	2.6187e-11	19.2187
DIRAS1	2.71216	3.82129	49.3278	1.81958e-12	2.62363e-11	19.3745
NAV1	2.88615	2.52687	49.2966	1.83014e-12	2.63653e-11	19.4331
TTLL7	2.67377	2.45925	49.2671	1.84023e-12	2.64434e-11	19.4258
RASSF5	5.15926	0.558438	49.1176	1.89222e-12	2.70925e-11	19.2619
LZTR1	1.59953	6.11731	49.0854	1.90363e-12	2.72181e-11	19.0336
NT5C	6.33369	1.79512	49.071	1.90875e-12	2.72339e-11	19.3584
MXI1	1.41228	4.4615	49.056	1.91411e-12	2.72845e-11	19.2247
ADAMTS20	8.15736	-2.21295	49.0517	1.91564e-12	2.72845e-11	18.112
EEF1G	0.977305	10.5162	49.0073	1.93162e-12	2.74882e-11	18.7635
DOCK11	5.7329	2.3746	48.9965	1.93551e-12	2.75196e-11	19.3735
TRPC1	2.50689	2.57439	48.9869	1.93899e-12	2.75451e-11	19.3771
LA16c-60H5.7	8.20272	-2.18803	48.9764	1.94281e-12	2.75637e-11	18.1195
ATP1A3	6.84947	1.22142	48.974	1.94367e-12	2.75637e-11	19.3021
B4GAT1	1.38685	5.84077	48.8786	1.97874e-12	2.79322e-11	19.0145
EPHA5	7.77749	-2.39853	48.8754	1.9799e-12	2.79322e-11	17.9633
TMEM8B	2.30429	2.83494	48.8106	2.00416e-12	2.82256e-11	19.3457
NIPAL2	4.11923	0.624431	48.715	2.0405e-12	2.85898e-11	19.2016
ACBD3	1.09336	6.58023	48.6588	2.0622e-12	2.87705e-11	18.9141
RRAGD	5.69576	2.2108	48.5154	2.11874e-12	2.94871e-11	19.279
TMEM144	4.54636	1.14616	48.4645	2.13921e-12	2.97181e-11	19.2068
NUB1	1.7062	6.06782	48.4531	2.14385e-12	2.97573e-11	18.9087
COL13A1	7.99903	-2.28814	48.386	2.17126e-12	3.00551e-11	17.9808
C1orf21	6.14332	2.03505	48.3826	2.17265e-12	3.00551e-11	19.2469
SLITRK3	7.91668	-2.3291	48.3516	2.18545e-12	3.0181e-11	17.9489
EDIL3	7.92343	-2.32419	48.2887	2.21169e-12	3.04261e-11	17.9446
BEND7	2.50948	3.23737	48.2823	2.21436e-12	3.04261e-11	19.23
IFFO1	6.74991	2.12774	48.1826	2.25671e-12	3.09299e-11	19.2141
PM20D2	1.15298	5.85631	48.0052	2.33431e-12	3.18334e-11	18.8342
SUPT16H	1.00343	8.64971	47.9334	2.36656e-12	3.21927e-11	18.6422
RNF40	1.05031	8.18901	47.9203	2.37251e-12	3.22303e-11	18.6646
EBF3	8.42451	0.295529	47.9186	2.37326e-12	3.22303e-11	19.0189
HPGD	7.97027	-2.30422	47.8823	2.38979e-12	3.24278e-11	17.9081
ZNF391	2.91932	2.62049	47.8722	2.39444e-12	3.24283e-11	19.1681
SCML2	1.57253	5.04247	47.8693	2.39578e-12	3.24283e-11	18.8977
BRSK2	5.36593	2.47594	47.8545	2.40258e-12	3.24666e-11	19.163
SYP	4.16319	2.25874	47.6945	2.47746e-12	3.32313e-11	19.1276
MAP7	1.70446	4.25511	47.6859	2.48155e-12	3.32588e-11	18.9819
HOXD9	2.83994	3.76469	47.632	2.50739e-12	3.35776e-11	19.0467
ARHGEF4	4.67701	2.05407	47.6142	2.51599e-12	3.36652e-11	19.1052
ANO5	2.29673	3.76323	47.5437	2.55043e-12	3.40674e-11	19.0291
CACNA2D1	5.22082	2.15094	47.5192	2.56249e-12	3.41756e-11	19.091
TWIST2	7.92732	-2.32966	47.4536	2.59513e-12	3.45827e-11	17.8377
OLFM1	7.74905	-2.41833	47.3799	2.63233e-12	3.49929e-11	17.7692
LLNLF-173C4.2	7.92471	-2.33271	47.3377	2.65395e-12	3.51699e-11	17.8211
ZYG11A	5.82823	1.4042	47.2485	2.70022e-12	3.56023e-11	19.0044
ZNF214	8.01269	-2.29001	47.2465	2.70126e-12	3.56023e-11	17.8375
EPHA8	7.78373	-2.39919	47.2448	2.70213e-12	3.56023e-11	17.7653
WDR54	1.61244	4.33224	47.234	2.7078e-12	3.56295e-11	18.8762
ZIC5	2.06879	4.99487	47.1875	2.73239e-12	3.58441e-11	18.7629
RHOU	2.64375	3.43575	47.12	2.76847e-12	3.61559e-11	18.9833
IQCC	1.81725	3.67808	46.9078	2.88534e-12	3.73659e-11	18.9115
HOXD10	6.27919	3.13683	46.9062	2.88625e-12	3.73659e-11	18.9652
GDF7	3.732	2.40563	46.8376	2.92521e-12	3.78103e-11	18.9669
RPL26	1.034	8.93785	46.7394	2.98204e-12	3.84841e-11	18.3742
MCAM	1.7823	4.22644	46.7353	2.98443e-12	3.84845e-11	18.7905
SCAMP5	2.48029	2.78744	46.7057	3.00182e-12	3.86478e-11	18.94
DGCR14	1.43136	4.88227	46.6522	3.03348e-12	3.89329e-11	18.6666
FOXD1	2.83133	4.21664	46.6426	3.0392e-12	3.89756e-11	18.7728
SQLE	1.58567	6.40774	46.6022	3.06347e-12	3.92254e-11	18.496
PPP4R4	4.77352	0.620651	46.5902	3.07071e-12	3.92613e-11	18.8259
DIS3	1.18763	7.35639	46.5893	3.07124e-12	3.92613e-11	18.4321
VAT1	1.34123	6.64797	46.5708	3.08242e-12	3.93206e-11	18.4728
GNG4	5.48174	1.7813	46.544	3.09872e-12	3.94912e-11	18.8916
IBA57	1.27856	5.28736	46.4426	3.16125e-12	4.01317e-11	18.5668
ABCC8	7.57055	-2.50342	46.4369	3.16481e-12	4.01457e-11	17.5937
CDCA7L	1.87068	4.69881	46.4328	3.16737e-12	4.01471e-11	18.6484
GSE1	1.56403	6.3082	46.408	3.18293e-12	4.0313e-11	18.4617
MTCYBP18	4.88561	1.20017	46.3444	3.22319e-12	4.07597e-11	18.8244
FAXC	4.42709	1.59674	46.3348	3.2293e-12	4.08054e-11	18.8434
HOXC4	5.84018	2.21035	46.2704	3.2707e-12	4.1191e-11	18.853
HS3ST3B1	2.69424	2.9661	46.1461	3.35232e-12	4.19387e-11	18.8219
CDK20	2.81863	2.54639	46.0897	3.39014e-12	4.2347e-11	18.8207
ARHGAP20	7.50652	-2.53586	46.073	3.40141e-12	4.24553e-11	17.5255
GALNT16	3.93686	1.72037	46.0175	3.43919e-12	4.27962e-11	18.788
SIPA1L2	5.65786	2.3512	45.9332	3.49745e-12	4.3422e-11	18.7889
B4GALT6	1.78115	4.81173	45.8524	3.55429e-12	4.40274e-11	18.5069
PLXNA3	2.21969	4.34416	45.8168	3.57969e-12	4.42568e-11	18.5766
KIF1A	8.73378	2.97803	45.7529	3.62573e-12	4.46754e-11	18.7413
ZCCHC24	3.19182	2.87127	45.6657	3.68967e-12	4.52767e-11	18.7285
FAM134B	4.4562	0.214994	45.6311	3.71538e-12	4.55398e-11	18.6006
TLE3	1.32575	6.41906	45.6008	3.7381e-12	4.57841e-11	18.2789
DUXAP8	7.68251	-2.4534	45.5867	3.74866e-12	4.5879e-11	17.5166
FBXL16	6.51233	1.56212	45.5625	3.76693e-12	4.60681e-11	18.6933
KIT	8.13098	-0.131631	45.551	3.77566e-12	4.61404e-11	18.5223
POLR3A	0.947336	6.53616	45.5354	3.78753e-12	4.62164e-11	18.2563
SEPT5	2.88434	2.9545	45.4862	3.82526e-12	4.65058e-11	18.6879
SLC9A5	4.65004	1.25221	45.4846	3.82644e-12	4.65058e-11	18.6638
MAGED1	1.03669	7.33299	45.4822	3.82832e-12	4.65058e-11	18.1934
NT5DC2	0.962668	7.00615	45.4711	3.83692e-12	4.65412e-11	18.2114
PCDH18	7.91322	-2.33949	45.4554	3.84904e-12	4.66536e-11	17.571
DCTN2	1.14064	6.23646	45.3842	3.90472e-12	4.70495e-11	18.2449
ZNF746	1.13578	5.44973	45.3647	3.9201e-12	4.72e-11	18.3145
UBE2QL1	7.42088	-2.58207	45.3099	3.96378e-12	4.75857e-11	17.3961
TTC37	0.976244	6.81989	45.2688	3.99687e-12	4.79125e-11	18.1788
INPP5J	4.23929	1.41234	45.2652	3.99979e-12	4.79125e-11	18.629
ADGRG6	4.32397	-0.0660736	45.2444	4.01667e-12	4.80443e-11	18.481
ANK2	2.82395	3.05105	45.231	4.02757e-12	4.81154e-11	18.6294
GTF2H5	1.26795	4.84805	45.1539	4.09101e-12	4.86134e-11	18.3499
IGDCC4	2.37706	2.38911	45.1235	4.1163e-12	4.88076e-11	18.6268
ISL2	5.40618	1.26921	45.0687	4.16244e-12	4.92119e-11	18.5841
NRN1	1.73039	4.30664	45.036	4.19017e-12	4.94683e-11	18.415
RPS17	1.22418	9.41509	44.908	4.3009e-12	5.05929e-11	17.9478
GPX1	2.48543	5.52243	44.8558	4.34693e-12	5.0878e-11	18.1942
SLC1A1	6.05249	0.263076	44.8485	4.35345e-12	5.09179e-11	18.4626
UTF1	7.3154	-2.63651	44.6801	4.50609e-12	5.2478e-11	17.2771
TENM1	7.90578	-0.363607	44.6415	4.54183e-12	5.27814e-11	18.3049
LRRC4	3.62528	0.702334	44.6203	4.56168e-12	5.29396e-11	18.4637
NDRG2	2.96585	2.62196	44.6006	4.58013e-12	5.31133e-11	18.5172
MYO3A	7.35015	-2.61715	44.3508	4.822e-12	5.56419e-11	17.2456
ACLY	0.831404	8.80589	44.2863	4.88667e-12	5.6269e-11	17.8411
PLA2G12A	1.55331	5.29162	44.2551	4.91835e-12	5.65541e-11	18.0881
ENHO	2.87881	1.28397	44.2365	4.93727e-12	5.66794e-11	18.4207
SCN5A	4.46175	0.228389	44.2325	4.94139e-12	5.66794e-11	18.3414
TUBB2A	1.60818	5.1451	44.2308	4.94311e-12	5.66794e-11	18.1022
ZFP62	1.22186	4.89097	44.1973	4.97753e-12	5.69941e-11	18.1318
KREMEN1	1.32277	4.89801	44.1617	5.01438e-12	5.73198e-11	18.1228
ZKSCAN8	1.17347	6.12702	44.1597	5.01649e-12	5.73198e-11	17.981
PLIN2	2.84685	2.55701	44.1412	5.03581e-12	5.75004e-11	18.4228
DZIP3	1.10472	5.51973	44.1211	5.05686e-12	5.762e-11	18.0304
CHST15	3.38336	2.43951	44.1035	5.0754e-12	5.77508e-11	18.4168
RPA2	1.24635	6.49479	43.9988	5.187e-12	5.88568e-11	17.9169
MPP7	2.74095	2.54105	43.9107	5.2831e-12	5.974e-11	18.3748
FBRS	1.05019	6.86843	43.9053	5.28912e-12	5.97667e-11	17.8703
COL2A1	1.71385	5.51627	43.8443	5.35691e-12	6.04075e-11	17.9683
OAF	3.21496	3.46604	43.8232	5.38057e-12	6.05907e-11	18.2879
RPS10	1.15975	8.89772	43.7344	5.4814e-12	6.143e-11	17.7104
BVES	4.3954	1.39913	43.7173	5.50115e-12	6.15669e-11	18.3205
CAMKK1	2.55883	3.37885	43.6924	5.52987e-12	6.18094e-11	18.2704
KLHL9	1.27407	6.23878	43.6875	5.53552e-12	6.18247e-11	17.865
RASGEF1B	4.5548	1.03142	43.6831	5.54068e-12	6.184e-11	18.2988
NME3	4.03748	3.59608	43.6677	5.55854e-12	6.1997e-11	18.2356
GRWD1	1.01268	6.50013	43.6461	5.58383e-12	6.21943e-11	17.8362
WDR44	1.95234	4.4354	43.6421	5.58857e-12	6.22047e-11	18.0838
CRYGD	7.70366	-2.44602	43.6261	5.60732e-12	6.23709e-11	17.2516
TC2N	3.10857	2.62807	43.5727	5.67057e-12	6.29034e-11	18.3009
DNAJB6	0.983019	7.09056	43.538	5.71206e-12	6.32349e-11	17.7721
PRKD1	3.44073	1.96702	43.501	5.75678e-12	6.36868e-11	18.29
MAPK3	1.26126	5.17114	43.4874	5.7732e-12	6.38253e-11	17.9306
ELOVL2	3.17917	3.24785	43.4635	5.80237e-12	6.41044e-11	18.2353
LRWD1	0.980706	5.67171	43.4531	5.81518e-12	6.42026e-11	17.8622
MPI	1.58115	5.96355	43.3958	5.88582e-12	6.48948e-11	17.8209
C14orf132	4.45053	2.0666	43.3889	5.89441e-12	6.49458e-11	18.2676
SRSF12	3.24813	2.43089	43.349	5.94433e-12	6.54516e-11	18.2579
ZNF24	1.49115	7.64151	43.2405	6.0823e-12	6.67014e-11	17.6689
ZNF768	1.85962	6.28295	43.2271	6.09953e-12	6.68455e-11	17.756
NFIA	6.18292	1.32015	43.1749	6.16746e-12	6.74092e-11	18.2068
SMARCD3	1.36753	4.72569	43.1521	6.19736e-12	6.76395e-11	17.922
AAMDC	2.31326	2.69028	43.1236	6.23489e-12	6.79353e-11	18.2021
STMN3	1.9331	4.96376	43.116	6.24503e-12	6.79391e-11	17.8757
MLLT3	2.94366	4.48156	43.1031	6.26216e-12	6.80416e-11	17.9532
PPM1K	2.83704	4.21219	43.0413	6.34499e-12	6.87977e-11	17.9886
DENND4A	1.32515	4.89354	42.9878	6.41762e-12	6.94471e-11	17.857
UBL7	1.41527	5.38473	42.9456	6.47557e-12	6.99568e-11	17.7782
RPL18	0.942559	8.84947	42.9442	6.47756e-12	6.99568e-11	17.5302
MEIS1	2.31107	3.00076	42.9364	6.48837e-12	6.99811e-11	18.1427
NHP2	0.930062	7.39197	42.9102	6.52473e-12	7.01881e-11	17.6077
ECEL1	5.42421	0.819664	42.9067	6.52952e-12	7.01934e-11	18.1309
EPHB2	4.79657	1.64183	42.8765	6.57182e-12	7.05554e-11	18.1537
FUZ	1.44585	4.19345	42.867	6.58515e-12	7.06521e-11	17.9524
ZADH2	1.5082	5.16464	42.8404	6.62265e-12	7.10078e-11	17.7829
GSTA4	1.37856	4.06595	42.8072	6.66983e-12	7.142e-11	17.9625
JMJD4	1.26169	5.61377	42.7546	6.74535e-12	7.20871e-11	17.7072
HAND2	7.48642	-2.54381	42.7194	6.79646e-12	7.25384e-11	17.062
B4GALNT3	2.1611	4.23569	42.6739	6.86313e-12	7.31546e-11	17.9003
LRP2	6.17391	1.53838	42.6532	6.89364e-12	7.34153e-11	18.1044
PML	1.53649	4.2925	42.5881	6.9907e-12	7.4224e-11	17.87
MTMR8	7.05493	-2.76716	42.5793	7.00396e-12	7.42893e-11	16.9039
SCRN2	1.59315	3.69928	42.578	7.00594e-12	7.42893e-11	17.9754
KIAA0586	1.33705	5.19069	42.5642	7.02674e-12	7.44134e-11	17.715
PLAT	5.19564	2.05143	42.544	7.05734e-12	7.4689e-11	18.0882
TRIM65	1.38585	5.59557	42.5161	7.09984e-12	7.50903e-11	17.6535
CMTR1	1.10054	6.31445	42.5043	7.11794e-12	7.5173e-11	17.5854
DARS2	1.10726	6.43683	42.504	7.11847e-12	7.5173e-11	17.5761
BMP6	2.7272	1.83235	42.502	7.12146e-12	7.5173e-11	18.0777
PPP3CA	1.36342	5.32828	42.4792	7.15652e-12	7.53971e-11	17.6769
SMC1A	0.721709	9.00737	42.4506	7.20089e-12	7.57182e-11	17.4056
KRT38	7.16779	-2.70175	42.4332	7.22786e-12	7.59041e-11	16.9242
RNF125	2.97948	3.48636	42.3901	7.29552e-12	7.65164e-11	17.9659
UNC45A	0.980723	7.04142	42.337	7.37964e-12	7.72431e-11	17.4957
PLA2G7	7.02456	-2.78136	42.2874	7.45936e-12	7.79846e-11	16.8533
C22orf46	1.80587	4.87264	42.2487	7.52204e-12	7.84213e-11	17.6887
WDTC1	1.99865	4.7459	42.2468	7.5251e-12	7.84213e-11	17.7092
SGSM3	1.13098	6.33103	42.2284	7.5552e-12	7.86848e-11	17.5191
BBS2	1.14479	5.0027	42.2153	7.57679e-12	7.88337e-11	17.6606
DNM1	2.70644	3.9699	42.2138	7.57914e-12	7.88337e-11	17.8441
PPP1R14C	8.15895	1.33857	42.1782	7.63798e-12	7.93952e-11	17.9991
CHRNA7	3.78411	1.76347	42.1308	7.71704e-12	8.00643e-11	17.9973
TMEM246	10.0431	-0.838054	42.1095	7.75275e-12	8.0282e-11	17.7112
PYCR2	1.14617	6.51936	42.096	7.77567e-12	8.04174e-11	17.4738
SLC12A6	1.62038	3.88445	42.0874	7.7902e-12	8.04649e-11	17.8305
FAM43B	5.11347	-1.94688	42.0787	7.80487e-12	8.04649e-11	17.2813
BTBD11	6.24741	0.842799	42.0753	7.81072e-12	8.04746e-11	17.9602
HMX1	10.0556	-0.832644	42.0609	7.83524e-12	8.06763e-11	17.7037
RADIL	2.40947	3.41734	42.0349	7.87967e-12	8.10828e-11	17.8948
HOXB13	4.15091	2.10116	42.0175	7.90969e-12	8.13404e-11	17.9742
KDM7A	2.22186	4.1378	41.9956	7.94748e-12	8.16264e-11	17.7619
BTN2A2	2.53823	3.51395	41.9726	7.98749e-12	8.18941e-11	17.8665
RPS4X	0.91677	9.79544	41.9589	8.01132e-12	8.20245e-11	17.2449
KRTAP19-1	6.88724	-2.84665	41.9297	8.0626e-12	8.24773e-11	16.7603
JMY	1.12332	5.33728	41.928	8.06563e-12	8.24773e-11	17.5459
ATHL1	2.21416	4.65233	41.901	8.11331e-12	8.28944e-11	17.644
C19orf54	1.27097	4.45294	41.8246	8.25004e-12	8.41354e-11	17.6621
UCHL1	1.31093	5.84766	41.8226	8.25351e-12	8.41354e-11	17.4636
CAMK2N1	3.42311	1.3473	41.794	8.30534e-12	8.46109e-11	17.9174
RNF219	1.38097	5.7091	41.7597	8.36802e-12	8.51016e-11	17.4626
MAP9	1.24958	5.02607	41.7591	8.36911e-12	8.51016e-11	17.5494
KIAA1147	1.1718	6.29058	41.7384	8.40732e-12	8.53059e-11	17.4057
SLC8A1	4.71907	0.237892	41.7213	8.43877e-12	8.54934e-11	17.8449
RPL10	0.810431	9.39597	41.7149	8.45077e-12	8.55595e-11	17.2087
CDC14B	1.47876	5.44935	41.6925	8.49228e-12	8.59265e-11	17.4759
SHPRH	1.13366	5.72592	41.6478	8.57626e-12	8.65619e-11	17.4341
ATP8B2	1.39959	6.14752	41.6092	8.64928e-12	8.7084e-11	17.3861
BTG1	2.34894	4.0833	41.5929	8.68033e-12	8.73428e-11	17.678
SNAP47	1.29332	5.70872	41.5397	8.78269e-12	8.82099e-11	17.41
MN1	4.36111	0.997338	41.4992	8.86133e-12	8.87817e-11	17.8444
GPR155	2.88414	1.88547	41.4314	8.99506e-12	8.99011e-11	17.8459
POLN	2.90236	2.16339	41.4274	9.00293e-12	8.99248e-11	17.8436
SERGEF	1.74019	3.6964	41.3975	9.0628e-12	9.03934e-11	17.7034
EXD2	1.39707	4.6635	41.3861	9.08558e-12	9.0512e-11	17.5199
RPL39	1.31014	8.28121	41.36	9.13815e-12	9.09422e-11	17.1853
NSUN5P2	1.36187	4.63809	41.3125	9.23488e-12	9.17765e-11	17.5068
HDAC5	1.93222	4.52205	41.3085	9.24294e-12	9.17765e-11	17.5268
C1orf35	1.40834	6.04095	41.275	9.31186e-12	9.23337e-11	17.3146
CDIP1	1.82843	4.64304	41.2572	9.34868e-12	9.25864e-11	17.4927
ZBTB33	1.35445	5.7001	41.2534	9.35656e-12	9.26085e-11	17.342
PRR14	1.14011	5.31289	41.2138	9.43916e-12	9.32003e-11	17.3783
CADM1	5.50572	3.59975	41.207	9.45358e-12	9.32864e-11	17.6752
CD19	7.00994	-2.781	41.1932	9.48253e-12	9.35156e-11	16.6931
USP53	1.5034	4.88156	41.1413	9.59271e-12	9.43393e-11	17.4242
FAM189B	1.03018	5.99084	41.1374	9.60096e-12	9.43393e-11	17.2857
FAM89A	1.88683	3.86667	41.1348	9.60644e-12	9.43393e-11	17.6108
PRUNE1	1.95677	3.94025	41.0807	9.723e-12	9.5198e-11	17.5842
C11orf96	7.16995	-2.70291	40.9992	9.90135e-12	9.67126e-11	16.7104
SPRTN	1.58493	5.51157	40.9889	9.92395e-12	9.68756e-11	17.299
HOXC6	2.87485	2.9411	40.9017	1.01194e-11	9.84312e-11	17.6884
CRYBB2P1	1.74978	4.18069	40.8916	1.01423e-11	9.85948e-11	17.4923
GM2A	1.6214	4.6255	40.8719	1.01872e-11	9.89729e-11	17.4031
FOXN3	1.39256	4.97074	40.8625	1.02085e-11	9.91207e-11	17.3427
RP11-423H2.1	1.57809	5.81463	40.8265	1.02914e-11	9.98535e-11	17.2266
PQBP1	1.17694	5.65361	40.8244	1.02962e-11	9.98535e-11	17.2428
DCXR	1.10092	5.7512	40.7502	1.04691e-11	1.0111e-10	17.2144
MEGF8	1.22696	6.87378	40.7174	1.05464e-11	1.01677e-10	17.1166
LARS2	1.06491	6.27255	40.7028	1.05811e-11	1.01952e-10	17.1562
PAX1	6.87372	-2.85046	40.6398	1.07322e-11	1.03225e-10	16.5673
AFF3	5.48824	1.5778	40.5779	1.0883e-11	1.04491e-10	17.6546
C17orf51	10.2303	1.42791	40.5673	1.0909e-11	1.04679e-10	17.6506
ZNF398	1.03464	5.38658	40.5619	1.09222e-11	1.04744e-10	17.2101
HOXB2	9.73123	-0.992507	40.4957	1.10867e-11	1.06197e-10	17.3594
EPHA7	11.0758	0.450926	40.4924	1.1095e-11	1.06215e-10	17.6028
MUM1L1	7.18975	-2.70493	40.4702	1.1151e-11	1.06626e-10	16.6273
GPAM	1.19954	5.59321	40.4061	1.13139e-11	1.0783e-10	17.147
ZNF772	3.27733	1.30573	40.3895	1.13565e-11	1.08148e-10	17.6092
TSPAN5	4.85885	1.86169	40.3758	1.13919e-11	1.08359e-10	17.6097
DDX17	1.02684	9.73457	40.3369	1.14928e-11	1.09064e-10	16.8523
VASH1	2.65737	4.33995	40.3326	1.15039e-11	1.09107e-10	17.3258
PARVB	5.69532	2.35267	40.3046	1.15773e-11	1.09739e-10	17.5847
NEBL	2.32315	2.87165	40.2907	1.1614e-11	1.10023e-10	17.5518
BEND4	8.73148	0.684787	40.2488	1.17249e-11	1.10818e-10	17.5615
WNK2	1.26277	5.67679	40.188	1.18883e-11	1.12102e-10	17.0837
GNAL	2.67711	3.2567	40.1638	1.19541e-11	1.12593e-10	17.4796
ULK1	1.51237	5.29635	40.1368	1.20279e-11	1.13121e-10	17.1172
FYN	2.10262	5.42488	40.0824	1.21779e-11	1.14437e-10	17.0869
TBC1D2B	1.16811	5.46388	40.0264	1.23348e-11	1.15712e-10	17.0682
BAIAP3	4.53019	1.28422	40.0174	1.23603e-11	1.15885e-10	17.5253
ING3	1.26361	4.66392	39.9595	1.2525e-11	1.17295e-10	17.1729
CNTNAP3B	2.80294	1.93451	39.9203	1.2638e-11	1.17956e-10	17.505
DST	1.70876	6.52426	39.92	1.26389e-11	1.17956e-10	16.9431
KCNQ2	8.25019	0.395176	39.8945	1.27131e-11	1.18378e-10	17.4689
HOMER2	1.56605	5.14596	39.872	1.27788e-11	1.1872e-10	17.0725
NKX2-1	6.78381	-2.89597	39.864	1.28024e-11	1.18871e-10	16.4203
MAGEL2	7.19333	-2.702	39.8019	1.29864e-11	1.20442e-10	16.5228
MIS12	1.12119	5.04322	39.7866	1.30321e-11	1.20554e-10	17.0665
ANKRD18B	4.12533	2.13065	39.7834	1.30416e-11	1.20554e-10	17.47
MAPRE2	1.26822	6.0411	39.7831	1.30427e-11	1.20554e-10	16.9471
BCAS3	3.15228	3.11722	39.7732	1.30722e-11	1.20759e-10	17.4037
DEPDC7	3.03733	2.251	39.7559	1.31245e-11	1.21173e-10	17.4604
ZEB2	5.72081	2.10845	39.7519	1.31366e-11	1.21217e-10	17.4632
HELZ2	2.24348	3.60995	39.6856	1.33386e-11	1.22858e-10	17.3089
TARSL2	1.52622	4.99762	39.6837	1.33445e-11	1.22858e-10	17.0479
NIPAL3	1.5631	4.3947	39.6808	1.33533e-11	1.2287e-10	17.1545
FAM63A	3.07352	2.24571	39.6594	1.34195e-11	1.2334e-10	17.438
GFPT2	6.78722	0.953767	39.6419	1.34738e-11	1.23631e-10	17.4345
DOCK3	4.63667	1.96523	39.6362	1.34914e-11	1.23723e-10	17.4388
SCN4A	6.80337	-2.89506	39.625	1.35264e-11	1.23846e-10	16.3834
CAND2	1.90737	4.17646	39.6247	1.35276e-11	1.23846e-10	17.184
RALGDS	1.14624	5.17058	39.5935	1.36252e-11	1.246e-10	16.9992
RP6-24A23.6	12.1368	0.592467	39.5866	1.36469e-11	1.2466e-10	17.4108
GALNT11	1.03941	5.79245	39.5191	1.38618e-11	1.2627e-10	16.9042
NRXN3	5.59787	1.10246	39.4794	1.39898e-11	1.27294e-10	17.4005
ADAMTS3	4.94044	1.06551	39.4762	1.40003e-11	1.27318e-10	17.3992
LRP3	1.28499	5.60628	39.4695	1.40219e-11	1.27444e-10	16.9118
NCKIPSD	1.0333	5.30445	39.3728	1.43403e-11	1.29833e-10	16.9248
SETD1A	0.991475	6.84843	39.3585	1.43879e-11	1.3012e-10	16.7787
ZRANB2	1.06137	7.61808	39.3465	1.44281e-11	1.30411e-10	16.7253
NTPCR	1.19935	5.14492	39.3326	1.44748e-11	1.30688e-10	16.9372
PROK2	7.06216	-2.76956	39.241	1.47868e-11	1.33065e-10	16.394
GABBR2	5.42322	-0.248467	39.2077	1.49021e-11	1.34029e-10	17.2548
GOLGA8T	6.9971	-2.78658	39.0664	1.54027e-11	1.37773e-10	16.3558
RP11-564D11.3	7.11501	-2.73872	39.0599	1.5426e-11	1.37906e-10	16.3812
MMP17	5.1953	-0.557282	39.0471	1.54723e-11	1.38245e-10	17.1689
CARD8	1.46623	4.31297	39.0427	1.54884e-11	1.38313e-10	17.0109
CHML	1.20474	6.60801	39.0229	1.55603e-11	1.38804e-10	16.7098
TTC4	0.945251	5.74948	38.9598	1.57927e-11	1.40596e-10	16.7664
ACADL	4.59106	-0.294026	38.9586	1.5797e-11	1.40596e-10	17.1941
ZNF689	1.41666	5.23995	38.9567	1.58042e-11	1.40596e-10	16.8279
PTGFR	7.05474	-2.75468	38.9438	1.5852e-11	1.40867e-10	16.3532
SUMO3	1.04073	6.38657	38.9403	1.58651e-11	1.40907e-10	16.705
ATF3	2.1054	3.08654	38.937	1.58773e-11	1.40939e-10	17.204
OSTF1	1.88356	3.54776	38.931	1.58999e-11	1.41063e-10	17.1335
CES2	1.35377	5.44107	38.9082	1.59853e-11	1.41744e-10	16.7887
KIF3C	1.96908	3.41136	38.8945	1.60368e-11	1.42124e-10	17.1474
DSC2	1.81114	4.54248	38.8802	1.60908e-11	1.42447e-10	16.9245
MAF	8.21981	2.13713	38.8637	1.61533e-11	1.42847e-10	17.2527
RPS2P5	1.82004	7.92581	38.8095	1.63609e-11	1.44059e-10	16.5683
TRIM27	0.784231	6.76797	38.7931	1.64245e-11	1.44541e-10	16.6394
MAP7D2	2.57729	3.57166	38.7669	1.65263e-11	1.45281e-10	17.0883
PNRC1	1.79952	3.83725	38.7219	1.67027e-11	1.46674e-10	17.0264
RAB11FIP4	2.68875	3.77263	38.6913	1.6824e-11	1.4758e-10	17.0315
FAM150A	6.90281	-2.84441	38.6844	1.68515e-11	1.47742e-10	16.2605
MOSPD1	1.6786	3.94914	38.6771	1.68804e-11	1.47916e-10	16.9926
PINK1	1.31613	4.86906	38.6656	1.69263e-11	1.48094e-10	16.8108
BBS9	2.71999	2.59779	38.6443	1.70119e-11	1.48591e-10	17.178
ACSL4	1.37599	4.93205	38.6364	1.70437e-11	1.48789e-10	16.7929
CELF2	2.74411	3.94412	38.6258	1.70868e-11	1.49086e-10	16.9806
GLB1L3	3.70193	1.8014	38.6092	1.71542e-11	1.4941e-10	17.1989
RASD2	6.88014	-2.85831	38.6088	1.71557e-11	1.4941e-10	16.2402
RAB6B	1.71092	3.07959	38.5829	1.72614e-11	1.50208e-10	17.1174
WBP2	1.12634	5.51828	38.5404	1.74363e-11	1.51407e-10	16.6845
NPAS2	3.94102	1.31168	38.5357	1.74556e-11	1.51416e-10	17.1834
ZCCHC12	7.57587	0.0556398	38.5233	1.75069e-11	1.51611e-10	17.138
SHISA2	8.24578	1.28152	38.4864	1.76612e-11	1.52793e-10	17.1716
CXCL12	6.63143	-2.97082	38.4687	1.77357e-11	1.53356e-10	16.153
TOM1	1.68776	4.36805	38.4399	1.78576e-11	1.54187e-10	16.8462
TMEM50A	1.16251	6.09848	38.4377	1.7867e-11	1.54187e-10	16.5985
PDCD2	0.898225	6.68759	38.4371	1.78695e-11	1.54187e-10	16.5528
IFT172	1.42302	5.22455	38.43	1.78996e-11	1.54365e-10	16.6946
SLC30A4	2.91745	2.12901	38.4235	1.79274e-11	1.54513e-10	17.1469
CCND2	6.43224	2.22463	38.4216	1.79356e-11	1.54513e-10	17.1431
ZNF516	1.69212	3.92974	38.4122	1.79758e-11	1.54713e-10	16.9292
HOXA6	2.85966	2.8761	38.4117	1.79777e-11	1.54713e-10	17.0976
TLE1	1.31676	5.54864	38.4003	1.80268e-11	1.55053e-10	16.6446
ARHGEF25	1.81458	4.28284	38.3859	1.80887e-11	1.55453e-10	16.8498
ADAM11	1.67796	4.19174	38.3851	1.80922e-11	1.55453e-10	16.8682
RAB31	1.26239	4.94085	38.3816	1.8107e-11	1.55498e-10	16.7257
TDRKH	2.84023	3.41149	38.3303	1.83301e-11	1.57083e-10	17.006
EHD3	3.24752	2.23886	38.3184	1.83821e-11	1.57446e-10	17.1174
WDR60	1.06536	5.19876	38.2635	1.86249e-11	1.59276e-10	16.6551
LMX1B	2.70428	2.9765	38.2444	1.871e-11	1.59837e-10	17.0453
SEPT8	1.12576	6.82133	38.2261	1.87922e-11	1.60455e-10	16.4884
FOXN4	7.02967	-2.7679	38.2166	1.88347e-11	1.60734e-10	16.2235
PNMA1	1.02507	6.20213	38.2113	1.88587e-11	1.60771e-10	16.5308
TMEM98	4.50654	2.63676	38.2034	1.88944e-11	1.60908e-10	17.0668
ZCCHC14	0.936324	6.43061	38.1917	1.89476e-11	1.61276e-10	16.5076
MSX2	4.21514	2.3913	38.1886	1.89615e-11	1.61311e-10	17.0786
CDK14	6.68049	0.527007	38.1825	1.89894e-11	1.61443e-10	17.0874
SCN9A	6.1367	0.531159	38.1759	1.90195e-11	1.61552e-10	17.086
RPL6	0.811968	9.96685	38.1734	1.90307e-11	1.61553e-10	16.285
PCSK1N	5.80226	1.83488	38.1699	1.90467e-11	1.61553e-10	17.0927
CACNB4	3.67815	1.94294	38.1688	1.90515e-11	1.61553e-10	17.0902
FEM1B	0.83199	6.96687	38.1618	1.90836e-11	1.61677e-10	16.4617
KLRG2	2.91962	2.35929	38.157	1.91058e-11	1.61697e-10	17.0725
GTPBP3	0.948363	6.42915	38.1514	1.91312e-11	1.61829e-10	16.4971
MIF	1.45693	8.15912	38.1304	1.92279e-11	1.62394e-10	16.3771
LPAR1	5.94186	-0.172465	38.1209	1.92718e-11	1.62597e-10	17.0243
RASSF2	2.53626	2.45648	38.1107	1.93193e-11	1.62913e-10	17.0558
ASIC1	2.19151	4.36504	38.0791	1.9466e-11	1.63813e-10	16.7537
DUXAP9	3.73033	4.23419	37.9839	1.99168e-11	1.67177e-10	16.7559
DYRK1B	2.97739	2.71098	37.9477	2.00914e-11	1.68296e-10	16.9973
SOX4	1.27705	7.27646	37.9371	2.01427e-11	1.6864e-10	16.3819
ADGRV1	4.97799	1.77105	37.8459	2.05912e-11	1.71517e-10	17.0149
ADCY1	7.41332	2.05091	37.8198	2.07213e-11	1.72512e-10	17.0019
SLC22A23	1.36138	4.79952	37.743	2.111e-11	1.74858e-10	16.5831
SC5D	1.55033	5.74428	37.7163	2.12473e-11	1.75906e-10	16.4432
USP20	1.19901	4.39833	37.6967	2.13486e-11	1.76477e-10	16.6473
ERO1B	3.16336	3.20967	37.6628	2.15246e-11	1.77724e-10	16.8678
SALL3	9.11776	-1.30035	37.6614	2.15321e-11	1.77724e-10	16.7019
ARHGAP44	1.85239	3.32127	37.6298	2.16983e-11	1.79006e-10	16.8422
LYRM7	0.930158	5.76845	37.6017	2.18469e-11	1.8005e-10	16.4103
SDE2	1.28445	5.93466	37.5542	2.2101e-11	1.81778e-10	16.381
PTGS2	6.52358	-3.03087	37.5459	2.21455e-11	1.8196e-10	15.9646
LRRC3	2.19913	3.42021	37.5321	2.22199e-11	1.8248e-10	16.8007
MED12L	3.85197	1.51494	37.5286	2.22392e-11	1.82547e-10	16.9406
GDI1	0.991429	6.80034	37.4448	2.26983e-11	1.86035e-10	16.2831
STEAP1	3.04912	0.739122	37.441	2.27195e-11	1.86115e-10	16.9169
VASH2	2.41444	2.65023	37.3906	2.30007e-11	1.87948e-10	16.862
ROR2	6.85426	-2.86616	37.3858	2.30278e-11	1.88076e-10	16.0274
RPL9	1.80201	8.34376	37.3675	2.31314e-11	1.88733e-10	16.1633
SLCO4C1	4.10647	-0.726716	37.3595	2.31768e-11	1.88915e-10	16.77
SMOC1	8.78859	0.757466	37.3315	2.33361e-11	1.90119e-10	16.8907
HOXA5	1.34169	5.548	37.2545	2.37806e-11	1.93355e-10	16.3425
GTPBP1	1.13797	6.40666	37.2418	2.38549e-11	1.93766e-10	16.2575
PALLD	1.19588	5.04007	37.2397	2.38673e-11	1.93771e-10	16.4093
PNMA6A	6.06905	1.37829	37.2034	2.4081e-11	1.95408e-10	16.8616
WDR48	0.961375	5.8167	37.1736	2.4258e-11	1.96552e-10	16.2909
DMKN	2.27418	4.11937	37.1283	2.453e-11	1.9856e-10	16.5556
C18orf21	1.24538	4.50595	37.118	2.45923e-11	1.9889e-10	16.4725
CLSTN3	1.40882	4.16929	37.1175	2.45951e-11	1.9889e-10	16.5421
NCAM1	7.01709	1.06673	37.0511	2.50011e-11	2.02073e-10	16.8248
GUCY1A3	8.96908	-1.37616	37.0239	2.51701e-11	2.03338e-10	16.5467
MKS1	1.69887	3.9159	37.0154	2.52224e-11	2.0366e-10	16.5688
USP2	4.09989	1.80173	36.9573	2.55876e-11	2.06303e-10	16.7941
ZNF629	1.16164	5.86789	36.9032	2.59325e-11	2.08775e-10	16.2127
SYNJ2BP	0.897166	5.85526	36.8947	2.59869e-11	2.09008e-10	16.2117
CABLES1	1.56948	5.33468	36.8761	2.61073e-11	2.09872e-10	16.268
NR3C1	6.41769	2.08263	36.8613	2.62032e-11	2.10404e-10	16.761
FAM210B	1.203	5.04325	36.86	2.6212e-11	2.10404e-10	16.3068
RNF152	3.94706	0.271439	36.8181	2.64857e-11	2.12288e-10	16.7536
RET	6.66942	-1.0442	36.8029	2.65859e-11	2.12986e-10	16.5814
COL6A5	6.47281	-3.05408	36.7955	2.66346e-11	2.13272e-10	15.8223
UGT8	3.64666	2.55224	36.7919	2.66588e-11	2.13361e-10	16.7166
SOX9	5.90197	0.571759	36.7804	2.6735e-11	2.13867e-10	16.7535
BPNT1	1.83007	4.94736	36.7778	2.6752e-11	2.13898e-10	16.3003
TTC30A	3.47047	2.12763	36.7251	2.71054e-11	2.16406e-10	16.7245
ELP2	0.947256	6.78013	36.6834	2.73882e-11	2.18238e-10	16.0788
DDT	1.41201	6.22623	36.6716	2.74692e-11	2.18777e-10	16.1175
CAMLG	1.39045	4.68475	36.6693	2.74843e-11	2.18791e-10	16.3174
RPL27	0.924732	8.82003	36.6668	2.75015e-11	2.18821e-10	15.9458
NAP1L3	5.6708	0.749129	36.6542	2.75881e-11	2.19297e-10	16.7251
FAM188A	1.60176	5.20607	36.6343	2.77256e-11	2.20175e-10	16.2207
RLN2	6.34013	-3.11664	36.6132	2.78721e-11	2.21232e-10	15.7557
GPRIN1	1.7188	4.73999	36.6104	2.78917e-11	2.2128e-10	16.2912
ZNF714	1.38208	5.24195	36.6042	2.79344e-11	2.21493e-10	16.2073
ZNF397	1.58463	5.70756	36.595	2.79987e-11	2.21698e-10	16.1458
ZNF302	1.60388	4.62306	36.5856	2.80651e-11	2.22116e-10	16.3065
TMEM161A	1.0832	5.42694	36.5725	2.8157e-11	2.22736e-10	16.1733
SNX15	1.40117	4.02859	36.5526	2.8297e-11	2.23735e-10	16.421
HLA-B	5.60592	3.36615	36.5383	2.83985e-11	2.24429e-10	16.5496
ZNF346	1.13632	4.76722	36.5232	2.85061e-11	2.2517e-10	16.2626
ANP32A	0.868387	8.24159	36.5208	2.85231e-11	2.2517e-10	15.9394
REEP1	6.70493	0.782302	36.5194	2.85335e-11	2.2517e-10	16.692
DZIP1	0.812256	6.27662	36.4781	2.883e-11	2.27181e-10	16.0605
CAMK4	5.16848	1.07822	36.4649	2.89255e-11	2.27745e-10	16.6792
METRNL	4.4803	1.12112	36.4643	2.89295e-11	2.27745e-10	16.6789
TMEM110	1.07825	5.31098	36.4479	2.90492e-11	2.28578e-10	16.1549
PAGR1	1.38382	6.00132	36.3742	2.95915e-11	2.32397e-10	16.0557
NFE2L3	1.99898	3.72497	36.3509	2.97652e-11	2.33536e-10	16.4312
FSD1	4.52343	2.32402	36.2566	3.04804e-11	2.38461e-10	16.5935
ZNF212	1.14323	4.45845	36.2465	3.05584e-11	2.38729e-10	16.2469
FOXRED2	1.42616	6.82928	36.2215	3.07518e-11	2.39943e-10	15.9485
FAM229B	2.95304	2.15293	36.2028	3.0897e-11	2.4057e-10	16.5889
MORN2	1.75355	2.88502	36.1571	3.12562e-11	2.42788e-10	16.5185
ACSS1	1.91448	3.53481	36.1521	3.12953e-11	2.42977e-10	16.4155
HMG20A	1.05682	6.19069	36.1221	3.15339e-11	2.44713e-10	15.9695
SYNJ1	1.02211	4.73233	36.1016	3.1698e-11	2.45753e-10	16.1536
ZFP41	1.34937	3.91933	36.0634	3.20057e-11	2.47904e-10	16.3122
DNAH14	1.9964	3.8389	36.0191	3.23672e-11	2.50467e-10	16.3173
SEMA4F	1.46469	4.11761	36.0156	3.23966e-11	2.50576e-10	16.2561
TXN	1.09042	7.58827	35.977	3.27151e-11	2.52681e-10	15.8297
USP21	1.04302	4.84293	35.9476	3.29606e-11	2.54097e-10	16.0911
GDAP1	4.55823	2.39966	35.9452	3.29811e-11	2.54134e-10	16.5071
GOLGA8VP	6.43273	-3.07769	35.9351	3.30659e-11	2.54549e-10	15.6561
CILP2	2.06276	3.05744	35.9297	3.31109e-11	2.54775e-10	16.4357
CORO2B	6.35074	-3.11284	35.91	3.32773e-11	2.55694e-10	15.6328
MORN4	1.91634	3.27395	35.878	3.35495e-11	2.57544e-10	16.3884
TMEM145	3.88313	0.963109	35.8717	3.36034e-11	2.57702e-10	16.5295
B4GALNT4	4.66575	2.47435	35.8677	3.36377e-11	2.57702e-10	16.4813
NPHP1	2.42606	2.11475	35.867	3.36442e-11	2.57702e-10	16.5031
ATPIF1	1.12922	6.74264	35.8656	3.36554e-11	2.57702e-10	15.8557
TCF24	3.14716	0.56474	35.8602	3.3702e-11	2.57867e-10	16.5248
EMX2	5.42012	-0.536805	35.8289	3.3972e-11	2.59811e-10	16.4476
AP000347.4	2.49033	0.963179	35.8225	3.40277e-11	2.60101e-10	16.5169
FAM219B	1.03069	5.79923	35.8093	3.41428e-11	2.60752e-10	15.9191
CENPBD1	2.27345	2.91338	35.7907	3.43051e-11	2.61869e-10	16.4174
ABCA3	1.2831	5.33395	35.7669	3.45143e-11	2.63001e-10	15.9636
DPYSL5	0.902617	5.89933	35.7665	3.45178e-11	2.63001e-10	15.897
EPHA4	7.29305	1.24572	35.7518	3.46473e-11	2.63605e-10	16.4968
CCDC136	2.94962	2.78694	35.7502	3.46616e-11	2.63605e-10	16.4213
C21orf58	3.82618	3.26614	35.7458	3.47006e-11	2.63605e-10	16.354
DYNC2LI1	1.5511	3.68532	35.7448	3.47099e-11	2.63605e-10	16.2747
KLHL24	1.81845	3.74499	35.7306	3.4836e-11	2.6444e-10	16.2585
GAS6	3.29959	1.69734	35.7183	3.49456e-11	2.65149e-10	16.4797
RNF138	1.20858	6.99218	35.7064	3.50522e-11	2.65834e-10	15.7939
SDK1	2.98598	2.33159	35.7033	3.50797e-11	2.65834e-10	16.4478
FAM8A1	1.48189	5.84677	35.6398	3.56556e-11	2.6966e-10	15.8668
NUP205	0.60717	8.50792	35.6191	3.5845e-11	2.70967e-10	15.6727
EML6	3.61407	1.79166	35.6073	3.59539e-11	2.71456e-10	16.4479
TPST2	1.41116	3.9498	35.6067	3.59595e-11	2.71456e-10	16.1802
ESX1	6.48966	-3.04063	35.5792	3.62146e-11	2.73003e-10	15.6103
C11orf74	2.13401	3.21364	35.5702	3.62983e-11	2.73508e-10	16.3149
WIPI2	0.994229	6.04498	35.5346	3.66322e-11	2.75643e-10	15.8182
CERCAM	1.53703	4.91535	35.5028	3.69329e-11	2.7714e-10	15.9546
NRIP3	3.6659	2.64611	35.4966	3.6992e-11	2.77457e-10	16.3676
ZKSCAN2	1.15248	4.51591	35.4811	3.71395e-11	2.78436e-10	16.0236
PIGM	1.75478	4.46594	35.4547	3.73933e-11	2.79953e-10	16.0265
GOLGA6L4	2.6801	2.93631	35.4485	3.74532e-11	2.80273e-10	16.3222
WDCP	0.930595	4.62008	35.4334	3.7599e-11	2.80979e-10	15.9895
SLU7	1.17004	5.63909	35.4272	3.76592e-11	2.8126e-10	15.8297
HYKK	2.45206	2.34604	35.4128	3.7799e-11	2.82087e-10	16.3695
NATD1	3.19878	2.20358	35.4031	3.78942e-11	2.8241e-10	16.3758
GPRASP2	1.30636	3.81892	35.3691	3.82278e-11	2.84249e-10	16.1429
FAM78A	4.03248	0.714309	35.3581	3.83371e-11	2.84811e-10	16.3979
EML5	2.61163	4.25038	35.3562	3.83557e-11	2.84811e-10	16.0448
TMEM237	1.08671	5.67673	35.3478	3.84391e-11	2.85171e-10	15.8029
DCHS1	5.43415	0.123942	35.3121	3.87956e-11	2.87035e-10	16.3755
RPL13	0.748929	9.45812	35.2663	3.92583e-11	2.90196e-10	15.5182
CCDC71L	1.76238	2.98329	35.2615	3.93072e-11	2.90426e-10	16.2651
LMOD1	4.16154	-0.645386	35.2572	3.93513e-11	2.90489e-10	16.2957
BCL6B	7.39119	-0.326518	35.2528	3.93959e-11	2.90687e-10	16.3313
HOXB3	7.46513	1.69142	35.2495	3.94302e-11	2.90802e-10	16.3568
EBP	0.947629	5.62732	35.2478	3.9447e-11	2.90802e-10	15.7803
CENPV	1.09573	6.32604	35.2416	3.9511e-11	2.91011e-10	15.7114
CCDC8	1.5645	4.72616	35.2245	3.96861e-11	2.92169e-10	15.9104
KIF5C	2.34831	3.35192	35.2194	3.97387e-11	2.92293e-10	16.195
ATG2A	1.1254	5.28746	35.1954	3.99869e-11	2.93854e-10	15.8095
PGRMC1	1.03383	7.1668	35.1676	4.02771e-11	2.95854e-10	15.6296
RNF128	6.29433	-0.487745	35.1538	4.04213e-11	2.96513e-10	16.2903
UQCR10	0.931363	5.75851	35.1362	4.06073e-11	2.97344e-10	15.7339
SLC25A23	0.847047	6.339	35.1338	4.06317e-11	2.9739e-10	15.6798
KHDRBS3	2.56245	2.51351	35.1305	4.06672e-11	2.97517e-10	16.2808
TM7SF2	1.2895	4.52907	35.1056	4.09315e-11	2.99182e-10	15.9154
CLPB	0.956012	5.57167	35.0935	4.10608e-11	2.99725e-10	15.7431
RABAC1	1.2386	5.14192	35.0844	4.11575e-11	3.00163e-10	15.7996
CNRIP1	8.71162	-1.50349	35.0749	4.12601e-11	3.00644e-10	16.0855
LRRC37A2	1.29811	5.07812	35.0496	4.1533e-11	3.02228e-10	15.7997
ATP11B	0.968476	5.4401	35.0449	4.15837e-11	3.02463e-10	15.7458
PCNX2	1.75571	3.90216	35.018	4.18761e-11	3.04453e-10	16.0267
GABARAPL1	1.67994	3.78238	34.9909	4.2174e-11	3.05969e-10	16.0453
EMP2	1.3264	4.7389	34.9829	4.22617e-11	3.0644e-10	15.8396
PITX2	1.47439	3.14692	34.9571	4.25481e-11	3.08379e-10	16.1572
GLI3	7.42495	1.25028	34.9208	4.29538e-11	3.11044e-10	16.2796
OAT	0.977795	7.03723	34.9099	4.30766e-11	3.11519e-10	15.5647
ZNF536	8.52469	-1.59552	34.8137	4.4176e-11	3.18203e-10	16.0027
FBXL3	1.26785	6.31482	34.7984	4.43533e-11	3.1934e-10	15.5857
KCNJ12	6.18915	0.225809	34.7961	4.43808e-11	3.19356e-10	16.247
LARS	0.68837	7.85662	34.7834	4.45286e-11	3.20179e-10	15.4741
RCAN1	1.5773	4.45263	34.772	4.46621e-11	3.20891e-10	15.8365
DGCR6L	1.12045	5.1234	34.7716	4.46669e-11	3.20891e-10	15.7132
AARS2	0.873495	5.94018	34.7657	4.4736e-11	3.21246e-10	15.6093
SPEG	1.84091	2.87566	34.7365	4.50814e-11	3.23301e-10	16.1348
C1orf131	0.973529	5.23043	34.7096	4.54012e-11	3.25309e-10	15.6791
RNF157	2.01269	4.037	34.7056	4.54493e-11	3.25511e-10	15.9083
ZBED9	3.14832	2.41469	34.6894	4.56428e-11	3.26611e-10	16.1686
OTUD5	0.832526	5.79848	34.6851	4.56953e-11	3.26843e-10	15.6004
CUL4B	1.04565	6.71658	34.682	4.57315e-11	3.26941e-10	15.5215
SH3BGRL2	1.20371	4.0748	34.6794	4.57635e-11	3.26941e-10	15.8925
AGTPBP1	0.89887	5.95436	34.6789	4.57689e-11	3.26941e-10	15.5829
ZBED6CL	1.49855	4.24475	34.6747	4.58207e-11	3.27168e-10	15.8535
ATP6V1F	0.965003	6.22323	34.6677	4.59049e-11	3.2745e-10	15.5556
NSMF	1.07844	6.36441	34.6541	4.60695e-11	3.28228e-10	15.5401
CHD8	0.900267	7.13296	34.6481	4.61429e-11	3.28607e-10	15.4828
ST6GALNAC3	5.86212	-0.61544	34.641	4.62295e-11	3.28884e-10	16.1488
BCHE	6.43562	-3.08203	34.6399	4.62421e-11	3.28884e-10	15.4115
FASTKD1	1.05648	4.94378	34.6097	4.66126e-11	3.30943e-10	15.6962
MAPT	2.1227	2.95491	34.5892	4.68651e-11	3.32448e-10	16.0835
EEF2	0.651378	11.2677	34.554	4.73035e-11	3.35266e-10	15.2063
IDH2	1.05231	5.18676	34.5311	4.75906e-11	3.37009e-10	15.6342
DYNC1I2	1.09937	6.13025	34.506	4.79071e-11	3.38957e-10	15.5168
CLK4	1.03455	4.30683	34.4985	4.80032e-11	3.3949e-10	15.7895
NEU3	1.04807	5.20713	34.4876	4.81413e-11	3.40121e-10	15.6185
PDK2	2.08826	3.55484	34.4849	4.81757e-11	3.40121e-10	15.9506
THTPA	1.06899	4.29666	34.4723	4.83368e-11	3.41111e-10	15.7842
SLC37A1	3.26657	1.51017	34.4069	4.91827e-11	3.46482e-10	16.1364
GPR137B	3.88945	1.15495	34.386	4.94566e-11	3.47737e-10	16.1385
FAM76A	1.58733	3.98512	34.3852	4.94671e-11	3.47737e-10	15.8286
GDF6	4.4027	-1.63302	34.3804	4.95299e-11	3.47879e-10	15.8939
TET1	1.55255	4.63583	34.3008	5.059e-11	3.53352e-10	15.6638
CKAP2	0.910965	7.54846	34.2383	5.14399e-11	3.58777e-10	15.3356
BORA	1.01664	5.27569	34.2372	5.14544e-11	3.58777e-10	15.5358
MEIS3	3.17804	1.52722	34.2217	5.16678e-11	3.59983e-10	16.0856
PHF8	1.1947	6.09151	34.2112	5.18134e-11	3.60766e-10	15.4344
ARL6IP5	1.22562	5.42858	34.1992	5.19799e-11	3.61331e-10	15.5034
TBC1D7	1.08317	4.47616	34.1983	5.1992e-11	3.61331e-10	15.6665
RBL2	0.881255	5.83855	34.1979	5.19976e-11	3.61331e-10	15.4548
ITGA7	3.09773	2.61043	34.1963	5.20197e-11	3.61331e-10	16.0146
H3F3A	1.00264	8.81465	34.1891	5.21203e-11	3.61876e-10	15.2435
MAP3K5	2.5612	3.08421	34.1816	5.22238e-11	3.62441e-10	15.9499
MRE11A	1.08868	6.32804	34.1069	5.32776e-11	3.68972e-10	15.3837
ARMC4	7.29472	-0.251152	34.0863	5.35734e-11	3.70315e-10	16.0425
CSPG5	1.48488	4.28984	34.0855	5.35848e-11	3.70315e-10	15.674
NID2	4.96173	2.4213	34.0769	5.37089e-11	3.70859e-10	15.9985
PLXNA2	3.99935	1.80934	34.0648	5.38822e-11	3.71899e-10	16.0325
DUSP19	3.08845	1.59125	34.0434	5.41933e-11	3.73573e-10	16.0348
MPPED1	6.15158	-3.22153	34.0324	5.43523e-11	3.74353e-10	15.2232
AGK	0.959186	6.14139	34.022	5.45042e-11	3.75241e-10	15.3745
TMEM255A	3.18562	0.576672	33.9948	5.49046e-11	3.7768e-10	16.0392
STX12	1.40811	5.24996	33.9841	5.50623e-11	3.78566e-10	15.4655
PLCG2	2.8065	2.62891	33.981	5.51077e-11	3.78567e-10	15.9522
CYB5RL	1.1503	4.92845	33.9798	5.51261e-11	3.78567e-10	15.5159
ZER1	1.0799	4.85088	33.941	5.57047e-11	3.82059e-10	15.5182
TP53I11	1.21935	4.48867	33.9217	5.59946e-11	3.83886e-10	15.5833
RIMKLA	2.80774	1.99406	33.8912	5.64564e-11	3.86242e-10	15.9755
FGFR3	1.19653	6.01476	33.8496	5.70923e-11	3.90266e-10	15.3351
C14orf1	1.11901	4.83469	33.8317	5.73702e-11	3.91838e-10	15.489
TBC1D32	2.52672	2.66507	33.8248	5.74757e-11	3.92395e-10	15.9042
RBM20	6.09036	1.98702	33.777	5.82241e-11	3.96676e-10	15.944
POLR2B	0.898093	7.75524	33.774	5.82706e-11	3.96828e-10	15.1851
FAM53C	1.01359	6.34491	33.7571	5.85371e-11	3.98477e-10	15.2792
PRKAR2B	4.6562	2.8101	33.7536	5.85932e-11	3.98598e-10	15.867
DPYSL4	3.86043	2.63393	33.729	5.89842e-11	4.0052e-10	15.8804
RRAGA	1.3373	5.5821	33.7203	5.91236e-11	4.01133e-10	15.3431
ARHGEF1	0.924663	5.3186	33.6902	5.96081e-11	4.03611e-10	15.3689
SGK3	2.33771	3.61734	33.6876	5.96504e-11	4.03702e-10	15.7085
BTNL9	5.10788	1.7787	33.6808	5.9759e-11	4.0427e-10	15.9273
HEYL	3.03718	1.45466	33.6316	6.05626e-11	4.09198e-10	15.9253
MCOLN3	5.28451	1.78324	33.5864	6.13115e-11	4.13404e-10	15.9006
FOXG1	1.83153	4.13134	33.5798	6.14217e-11	4.13976e-10	15.5616
TATDN3	1.60494	3.81142	33.5579	6.17879e-11	4.16249e-10	15.6279
ARRB2	1.18632	5.48954	33.5566	6.18098e-11	4.16249e-10	15.306
PLSCR4	6.42477	-3.08828	33.5234	6.23706e-11	4.19334e-10	15.1873
EXOC2	0.877881	5.88588	33.519	6.24455e-11	4.19665e-10	15.2494
ENO2	1.82546	4.05223	33.5172	6.24759e-11	4.19697e-10	15.5611
CEP44	1.25154	4.41027	33.5103	6.25935e-11	4.20173e-10	15.479
FOXO4	2.18258	2.16646	33.4858	6.30137e-11	4.22616e-10	15.8513
HERC5	4.50192	2.94477	33.4674	6.33309e-11	4.24569e-10	15.7667
SLIT2	0.798215	7.77662	33.4137	6.42663e-11	4.30663e-10	15.0762
DENND2C	3.3467	2.17824	33.4049	6.44199e-11	4.31339e-10	15.8275
PEX11A	3.6479	2.40089	33.3803	6.48545e-11	4.33893e-10	15.8033
NEK10	3.3412	0.25505	33.3663	6.51038e-11	4.35383e-10	15.8687
SLC25A42	2.62564	2.2118	33.3243	6.58569e-11	4.4006e-10	15.8022
ARL15	2.17115	3.40017	33.3162	6.60027e-11	4.40854e-10	15.6447
C4orf33	1.80775	3.12848	33.3117	6.60853e-11	4.41225e-10	15.6929
PRMT6	1.1953	5.26099	33.2617	6.69974e-11	4.46404e-10	15.2495
EFCAB7	1.52831	3.15604	33.2577	6.70712e-11	4.46713e-10	15.6725
PGBD1	1.89398	3.54402	33.2274	6.76315e-11	4.49713e-10	15.5893
GXYLT2	5.13891	1.55215	33.202	6.81046e-11	4.52306e-10	15.8018
ADAM19	6.51213	-0.256836	33.1969	6.8201e-11	4.52762e-10	15.8083
MTURN	1.36684	5.00295	33.1735	6.8642e-11	4.54767e-10	15.2638
GNG7	3.07751	2.77394	33.1227	6.96087e-11	4.60426e-10	15.6898
FKBP10	0.768814	7.42521	33.1061	6.99275e-11	4.62347e-10	15.0066
RPL29	0.740226	8.9945	33.0794	7.04442e-11	4.65539e-10	14.9017
IGF2BP1	0.619222	8.41803	33.0782	7.04672e-11	4.65539e-10	14.935
DOCK4	1.31503	4.33544	33.0708	7.06125e-11	4.6631e-10	15.3643
BACE2	4.23171	1.59963	33.0638	7.07484e-11	4.67019e-10	15.7609
HAUS5	1.20837	5.57983	33.0535	7.09493e-11	4.68021e-10	15.1438
MMP25	2.18477	2.03819	33.0531	7.09574e-11	4.68021e-10	15.7362
SLC36A4	9.34793	0.735917	33.0437	7.11422e-11	4.69051e-10	15.7773
PI4KB	0.779812	6.34371	33.0313	7.13866e-11	4.70094e-10	15.0617
VGLL2	5.95105	-3.31952	33.0276	7.14605e-11	4.70267e-10	14.9744
HAP1	2.06602	2.62105	33.022	7.15695e-11	4.70267e-10	15.6786
FAM220CP	6.09763	-3.23648	33.018	7.16503e-11	4.70504e-10	15.0133
SLC29A2	1.56407	4.45626	32.9933	7.21412e-11	4.73347e-10	15.3148
KCNC1	6.53123	0.260668	32.9671	7.26654e-11	4.76022e-10	15.7594
PFKFB4	2.30306	1.81262	32.9657	7.26947e-11	4.76023e-10	15.7236
CC2D1A	1.00488	5.50597	32.9611	7.27866e-11	4.76435e-10	15.125
B3GNT5	4.03613	2.36538	32.9585	7.28389e-11	4.76586e-10	15.685
ZNF322	0.965988	5.87255	32.9426	7.31601e-11	4.77995e-10	15.0773
HIC2	0.862233	5.9535	32.9425	7.31619e-11	4.77995e-10	15.0692
TUSC1	3.59047	2.1561	32.9258	7.35016e-11	4.7977e-10	15.6918
BAZ1A	0.793895	7.38003	32.9233	7.35526e-11	4.79912e-10	14.9541
TPR	0.718161	8.75766	32.9137	7.37479e-11	4.80994e-10	14.865
HMOX1	4.11031	3.30148	32.9087	7.38506e-11	4.8128e-10	15.5436
DCTN4	1.00268	6.57027	32.907	7.38854e-11	4.81315e-10	15.0061
ARG2	2.07392	3.83153	32.8992	7.40469e-11	4.81872e-10	15.4281
IKZF1	5.83476	-3.37712	32.8954	7.41251e-11	4.82108e-10	14.9185
RFX6	6.31016	-3.13601	32.8861	7.43159e-11	4.82965e-10	15.0338
PIBF1	1.25245	4.77806	32.8456	7.51555e-11	4.87646e-10	15.2052
C5orf63	1.64851	4.13429	32.8149	7.58006e-11	4.91442e-10	15.333
WNT10B	3.37505	0.687997	32.7437	7.7318e-11	4.99694e-10	15.6939
C8orf48	6.19815	-3.1896	32.7303	7.76083e-11	5.01372e-10	14.9763
BCORL1	1.50115	4.85868	32.6663	7.90074e-11	5.09806e-10	15.1356
KIAA1462	6.49463	1.18559	32.6644	7.90487e-11	5.09872e-10	15.6606
C1orf115	2.35201	3.51658	32.6589	7.91703e-11	5.10455e-10	15.426
TMEM59L	7.39595	-0.137293	32.6543	7.92729e-11	5.10915e-10	15.6665
HOMEZ	1.31008	3.94317	32.6522	7.93194e-11	5.11013e-10	15.3281
TARBP1	1.17531	6.64378	32.6095	8.02726e-11	5.15732e-10	14.9096
DHFRL1	1.88791	2.64834	32.5911	8.06867e-11	5.17985e-10	15.5493
ZNF192P1	3.9487	-0.0431542	32.5786	8.09687e-11	5.19388e-10	15.6483
PICK1	1.1655	4.88063	32.5675	8.12204e-11	5.20594e-10	15.1014
NENF	1.32343	4.67016	32.529	8.21034e-11	5.25165e-10	15.1296
RP3-403A15.5	3.30352	0.687639	32.4992	8.27935e-11	5.28811e-10	15.6247
RND2	2.01461	3.97216	32.4954	8.28817e-11	5.29168e-10	15.2738
KCNJ8	7.62161	-0.722502	32.4729	8.3406e-11	5.32099e-10	15.5793
WHRN	2.36689	2.96184	32.4436	8.40967e-11	5.35879e-10	15.4636
GATC	0.823452	6.17711	32.4208	8.46371e-11	5.38902e-10	14.8889
CDON	1.31027	4.51678	32.4169	8.47297e-11	5.39282e-10	15.1268
CCSAP	0.899602	5.54035	32.4092	8.49134e-11	5.40241e-10	14.952
TSPAN31	1.14735	3.91252	32.3669	8.59333e-11	5.46039e-10	15.2487
YBX3	0.815074	8.07961	32.354	8.62453e-11	5.47649e-10	14.7336
ACACB	1.77123	3.48287	32.3253	8.69481e-11	5.51683e-10	15.3325
PRMT7	0.750438	5.80174	32.2949	8.76971e-11	5.55789e-10	14.8862
RPS16P9	6.04039	-3.27438	32.2857	8.7926e-11	5.57024e-10	14.8432
ARHGDIG	3.96486	1.56877	32.2477	8.88746e-11	5.6151e-10	15.5272
COLGALT2	3.45511	1.56843	32.2463	8.89109e-11	5.61522e-10	15.5268
ITPR1	2.23687	2.71697	32.2284	8.9362e-11	5.63936e-10	15.4333
MAP3K13	2.92912	2.88862	32.1866	9.04257e-11	5.69291e-10	15.3975
OTX2	6.46008	-3.05491	32.1859	9.04432e-11	5.69291e-10	14.9206
EEF1A2	5.64225	2.28492	32.1821	9.05427e-11	5.69629e-10	15.4642
ZKSCAN1	0.804811	6.24523	32.1606	9.10951e-11	5.72743e-10	14.8024
PSD3	7.94556	0.988151	32.0782	9.32529e-11	5.84879e-10	15.4971
NT5C3B	0.821555	6.89721	32.0702	9.34647e-11	5.85982e-10	14.7242
ABCD4	1.54677	5.21285	32.0437	9.41737e-11	5.89749e-10	14.8843
KIZ	1.82326	3.41912	32.0317	9.44953e-11	5.91084e-10	15.2565
CYP51A1	1.14678	6.87642	32.0286	9.45802e-11	5.91388e-10	14.7126
TRIM24	0.893707	6.22366	31.9997	9.53612e-11	5.95588e-10	14.754
RUNX3	6.06779	0.2413	31.9911	9.55957e-11	5.96598e-10	15.4855
POMT1	1.46312	5.40466	31.9737	9.60702e-11	5.98873e-10	14.8346
MPV17L2	1.29183	4.06948	31.9578	9.65074e-11	6.0114e-10	15.0862
GIPC3	3.43661	0.177304	31.9378	9.70622e-11	6.04135e-10	15.4705
ARID4B	0.81698	6.49751	31.9363	9.71037e-11	6.04164e-10	14.7118
ATG4A	1.40243	3.11966	31.8913	9.83589e-11	6.11276e-10	15.2709
HOXA4	4.07867	1.61598	31.8653	9.90939e-11	6.15142e-10	15.4128
CYP27C1	2.10496	1.27602	31.8558	9.93635e-11	6.16348e-10	15.4235
RP11-89K11.1	5.85863	-3.36758	31.8233	1.00293e-10	6.2076e-10	14.7009
MEF2C	2.45785	2.8863	31.7629	1.02047e-10	6.29887e-10	15.2695
FRAT2	2.29966	4.26796	31.753	1.02339e-10	6.31453e-10	14.9765
CPE	8.38511	0.7633	31.7226	1.03237e-10	6.36271e-10	15.3992
RPL36A	1.42882	8.19539	31.7081	1.03667e-10	6.38366e-10	14.524
POLR3GL	1.42066	3.45952	31.6847	1.04368e-10	6.4203e-10	15.1414
SETD6	1.23782	5.50305	31.6773	1.04591e-10	6.43159e-10	14.7285
BSN	2.29539	2.461	31.6691	1.04838e-10	6.44437e-10	15.294
CES3	2.31298	3.5614	31.6664	1.04918e-10	6.4459e-10	15.1137
RDH10	1.04537	5.83073	31.6657	1.04942e-10	6.4459e-10	14.6862
HMGCLL1	5.79697	-3.39873	31.6587	1.05153e-10	6.45402e-10	14.6509
RNF8	1.11625	5.11653	31.6363	1.05835e-10	6.48859e-10	14.7719
ABLIM3	5.68222	-3.45265	31.6105	1.06624e-10	6.53338e-10	14.6147
IFT46	2.17687	3.69943	31.5556	1.08327e-10	6.62654e-10	15.048
ZNF774	2.17042	2.34077	31.5435	1.08707e-10	6.63873e-10	15.2676
FAR2	3.20703	3.28912	31.5287	1.09175e-10	6.66088e-10	15.1279
PRKCB	6.80989	-0.491986	31.5109	1.09739e-10	6.68785e-10	15.3334
NUCKS1	0.721545	9.79672	31.485	1.10565e-10	6.73565e-10	14.3587
FRMD5	3.53886	1.05618	31.451	1.1166e-10	6.79121e-10	15.3109
ADRA2C	4.55275	1.31098	31.4246	1.12518e-10	6.82823e-10	15.2944
PARP6	1.08661	5.33823	31.418	1.12733e-10	6.83521e-10	14.6689
GUCY1B3	4.01252	2.22228	31.4177	1.12743e-10	6.83521e-10	15.2398
MRPL55	1.49904	4.90144	31.4058	1.13134e-10	6.85641e-10	14.7357
IL17RD	1.95005	2.99048	31.4033	1.13215e-10	6.85876e-10	15.1429
CABIN1	0.951502	6.88552	31.4002	1.1332e-10	6.86256e-10	14.5134
WDR17	5.12261	1.47533	31.3952	1.13481e-10	6.8698e-10	15.2789
ADGRB2	5.61587	1.59463	31.3901	1.13652e-10	6.87761e-10	15.2719
KHK	1.85801	3.64739	31.3823	1.1391e-10	6.88557e-10	15.0058
MAP7D3	0.944162	5.64219	31.325	1.15823e-10	6.98567e-10	14.5994
ACSL6	3.42678	1.06814	31.3154	1.16148e-10	7.0011e-10	15.2701
IL27RA	3.66307	1.17764	31.3149	1.16164e-10	7.0011e-10	15.2663
RAB3C	5.88415	-3.34134	31.2957	1.16816e-10	7.03001e-10	14.5989
ZNF786	1.27301	3.82146	31.2766	1.17468e-10	7.06409e-10	14.932
SHD	5.78727	-3.39371	31.2565	1.18161e-10	7.09336e-10	14.5662
ACAD8	1.10679	4.96965	31.2476	1.18468e-10	7.10853e-10	14.6733
RPS15A	0.830852	8.5168	31.2249	1.19254e-10	7.15041e-10	14.3504
ATXN7L3B	0.850103	6.8467	31.2176	1.19509e-10	7.16308e-10	14.4578
KLHL17	1.29644	4.73841	31.2092	1.19803e-10	7.17809e-10	14.7039
PIGK	1.07343	5.88723	31.2038	1.19993e-10	7.18682e-10	14.5333
SH2D5	2.08298	3.11115	31.1997	1.20136e-10	7.19274e-10	15.059
VWA9	0.774781	6.30502	31.193	1.20372e-10	7.20424e-10	14.4916
PLPP3	2.70815	2.50031	31.1887	1.20524e-10	7.20808e-10	15.1429
TMEM163	5.93064	-1.36811	31.1787	1.20877e-10	7.22125e-10	15.1499
HES4	1.87417	5.24462	31.1772	1.20928e-10	7.22167e-10	14.6058
NPL	2.06032	1.77569	31.1687	1.2123e-10	7.23705e-10	15.1953
CLK2	0.845259	6.11835	31.0768	1.24539e-10	7.40586e-10	14.4704
CPLX1	3.60159	1.45881	31.0756	1.24583e-10	7.40586e-10	15.1832
C11orf57	1.0568	5.71681	31.0751	1.24601e-10	7.40586e-10	14.5105
ANKRD34B	5.8568	-1.40618	31.0346	1.26092e-10	7.49173e-10	15.1051
RNF123	0.789474	5.20681	31.0306	1.26241e-10	7.49514e-10	14.5645
CDC45	0.767848	6.23013	31.024	1.26486e-10	7.50151e-10	14.4435
ADGRA2	2.67114	2.22186	30.9983	1.27446e-10	7.553e-10	15.1113
SNPH	2.61078	1.30848	30.9936	1.27622e-10	7.56066e-10	15.1646
LRRC40	0.903945	5.80128	30.9735	1.28379e-10	7.59728e-10	14.4684
THOC5	0.841048	5.90644	30.9549	1.29085e-10	7.6363e-10	14.4512
SIRT1	1.17109	5.74572	30.9433	1.29525e-10	7.65676e-10	14.4648
SPINK2	5.87062	-3.35793	30.9244	1.30249e-10	7.69681e-10	14.5091
PCDH7	1.03244	5.89517	30.9165	1.30555e-10	7.71206e-10	14.44
MAX	1.13424	5.62757	30.9088	1.3085e-10	7.72673e-10	14.4674
FOXF1	4.92867	0.557727	30.886	1.31733e-10	7.77218e-10	15.1564
PFKL	0.62827	7.40272	30.8852	1.31763e-10	7.77218e-10	14.3118
FZD10	7.07673	-0.535939	30.8693	1.32384e-10	7.80324e-10	15.1486
TTC26	1.23773	4.81111	30.8667	1.32486e-10	7.80436e-10	14.58
CHRNA3	3.17759	1.251	30.8664	1.32499e-10	7.80436e-10	15.1281
SYT7	2.70691	1.18222	30.8385	1.33597e-10	7.86052e-10	15.1222
PDIA2	4.19396	0.591043	30.8367	1.33665e-10	7.86172e-10	15.1407
PHKG2	0.824688	5.84768	30.8201	1.34326e-10	7.89205e-10	14.4137
HOXB8	9.56853	-0.100274	30.8057	1.34897e-10	7.9228e-10	15.1418
SYTL5	5.74512	-3.4213	30.7745	1.36149e-10	7.98321e-10	14.4469
HSPA12A	1.11518	4.7715	30.774	1.3617e-10	7.98321e-10	14.5577
NR6A1	1.53765	4.60084	30.7695	1.3635e-10	7.99088e-10	14.5906
ELL2	1.96388	3.78282	30.7552	1.36932e-10	8.01637e-10	14.7754
MRPS21	1.44554	5.73044	30.7146	1.38591e-10	8.10478e-10	14.3923
GPR27	1.96902	3.5073	30.7113	1.38724e-10	8.10967e-10	14.8249
GOLPH3L	0.964559	4.63853	30.6991	1.39229e-10	8.13629e-10	14.5599
NFYA	0.691619	6.13619	30.6814	1.39963e-10	8.1704e-10	14.3406
SCNM1	1.20996	4.57094	30.661	1.40816e-10	8.21434e-10	14.5617
TMEM65	1.27305	5.46465	30.653	1.41148e-10	8.2308e-10	14.4051
NVL	0.697707	6.35309	30.6468	1.41412e-10	8.24325e-10	14.3107
LIFR	1.42084	4.51524	30.6304	1.421e-10	8.2745e-10	14.5636
ZFYVE1	1.63179	3.22864	30.6269	1.42251e-10	8.27739e-10	14.8562
ZNF764	1.30365	3.75702	30.6156	1.42729e-10	8.29931e-10	14.7367
GPATCH11	1.0352	5.02781	30.5942	1.43643e-10	8.34649e-10	14.4524
KIF3A	1.38583	5.37547	30.5864	1.43977e-10	8.36292e-10	14.3956
MAZ	1.16469	8.66261	30.5729	1.44559e-10	8.39079e-10	14.1299
ARL6	1.63114	3.53458	30.5695	1.44702e-10	8.39613e-10	14.7734
SERBP1	0.654369	10.1702	30.5602	1.45105e-10	8.41354e-10	14.0369
RPL38	0.947479	8.12586	30.5586	1.45174e-10	8.41453e-10	14.1578
GBX1	7.60729	-2.05465	30.5416	1.45912e-10	8.45134e-10	14.8494
ZHX3	0.889766	4.98762	30.5287	1.46475e-10	8.48094e-10	14.438
SP8	3.99921	0.731636	30.5023	1.47637e-10	8.53808e-10	15.0351
LRRC14	0.92083	5.81683	30.5015	1.47671e-10	8.53808e-10	14.3131
CEP85L	2.07364	3.45426	30.4596	1.49536e-10	8.63011e-10	14.7558
ILDR2	4.97482	0.880806	30.4531	1.49826e-10	8.6413e-10	15.015
TEX15	6.77399	0.870597	30.4249	1.51098e-10	8.70849e-10	15.0067
NABP2	0.765884	5.63927	30.4219	1.5123e-10	8.71305e-10	14.3073
MECR	0.96283	4.73526	30.4188	1.5137e-10	8.71806e-10	14.4491
ALG10B	1.18376	5.33386	30.4138	1.51599e-10	8.72813e-10	14.345
SCNN1D	3.29477	1.29679	30.3937	1.52514e-10	8.77468e-10	14.981
SLC7A8	4.79254	1.33714	30.3908	1.52651e-10	8.77942e-10	14.9783
ZFYVE28	3.14496	1.41464	30.3689	1.53653e-10	8.82777e-10	14.968
SOX8	4.6805	1.06442	30.3663	1.53775e-10	8.83167e-10	14.9817
KRBA1	1.27599	4.39712	30.3528	1.54399e-10	8.86441e-10	14.4993
CFAP70	2.65604	0.650995	30.3384	1.55071e-10	8.89358e-10	14.9874
MTPN	0.777366	8.26617	30.3214	1.55861e-10	8.92808e-10	14.0709
SAMD5	2.93412	1.59514	30.2776	1.57932e-10	9.03242e-10	14.9304
ARF1	0.852938	8.84112	30.2474	1.59374e-10	9.0982e-10	14.0119
EVI5L	1.20342	3.70538	30.2414	1.59661e-10	9.10891e-10	14.6277
TRPS1	1.30803	3.74648	30.2288	1.60269e-10	9.13721e-10	14.6138
TBX2	9.40148	-0.184362	30.2169	1.60847e-10	9.167e-10	14.9662
IKZF5	1.46871	4.78649	30.2062	1.61366e-10	9.19335e-10	14.3692
MIA3	0.716681	6.37775	30.1935	1.61988e-10	9.21917e-10	14.1594
KIAA1191	0.922175	6.8146	30.1886	1.62223e-10	9.22934e-10	14.1243
KCTD17	0.94622	4.66293	30.1634	1.63467e-10	9.29161e-10	14.3796
RPS8	0.708832	9.47192	30.1629	1.63488e-10	9.29161e-10	13.947
CCS	1.41944	4.10461	30.1253	1.65357e-10	9.3913e-10	14.4933
CDKN2B	3.35368	1.3904	30.1204	1.65602e-10	9.40194e-10	14.8915
PAX6	0.985099	4.96005	30.1121	1.66019e-10	9.42011e-10	14.3059
FAM179B	2.12598	3.31244	30.1106	1.66095e-10	9.42011e-10	14.673
SYCP2L	5.33996	0.734958	30.0741	1.67943e-10	9.51501e-10	14.903
DDTL	1.85609	2.66144	30.0694	1.68183e-10	9.52063e-10	14.7709
LEF1	10.7026	-0.553872	30.0684	1.68234e-10	9.52063e-10	14.9138
RPS6KL1	1.34516	4.13376	30.0659	1.68359e-10	9.52063e-10	14.4667
EHHADH	3.08309	2.06105	30.0653	1.68391e-10	9.52063e-10	14.8324
EHMT2	0.690077	6.48047	30.0562	1.68857e-10	9.54039e-10	14.1055
RP11-475I24.9	6.81109	-2.90508	30.032	1.701e-10	9.60063e-10	14.478
DACH1	1.0617	5.97717	30.0196	1.70742e-10	9.63354e-10	14.1373
GINS3	1.0999	4.68509	30.0095	1.71268e-10	9.65657e-10	14.3241
KBTBD6	0.928721	5.8209	29.9782	1.72903e-10	9.7454e-10	14.1395
LRRK2	7.51542	-2.10018	29.9699	1.73338e-10	9.76318e-10	14.6878
MAP1LC3B	1.08104	5.81109	29.9614	1.7379e-10	9.77853e-10	14.135
HOXB6	6.6947	2.44233	29.9489	1.7445e-10	9.80952e-10	14.7588
RPL12	0.560561	8.57763	29.9423	1.74801e-10	9.82528e-10	13.9258
HTRA3	4.5169	-0.553634	29.936	1.75135e-10	9.83726e-10	14.8745
ATG4C	1.13125	4.61529	29.9268	1.75626e-10	9.86147e-10	14.3112
MID1IP1	1.79059	5.16378	29.9227	1.75849e-10	9.87059e-10	14.2084
SLC35F1	7.13838	1.17567	29.9162	1.76197e-10	9.88153e-10	14.8367
TPGS2	0.873007	7.04634	29.9095	1.76557e-10	9.89673e-10	14.0148
ABCA5	2.59445	2.81702	29.9066	1.76711e-10	9.89784e-10	14.6962
EDRF1	0.805302	5.84099	29.9058	1.76758e-10	9.89784e-10	14.1132
BBS7	1.27309	4.99122	29.8956	1.77303e-10	9.92204e-10	14.2284
KIAA0907	0.820661	6.62348	29.8955	1.77311e-10	9.92204e-10	14.0407
MED23	0.872121	5.65253	29.8923	1.77484e-10	9.92832e-10	14.1301
ANTXR2	3.82726	1.42799	29.881	1.78096e-10	9.95911e-10	14.8142
PROX1	5.39279	-0.184493	29.8677	1.78819e-10	9.99276e-10	14.8607
NT5C1A	5.88342	-3.35346	29.8677	1.7882e-10	9.99276e-10	14.268
TRIM11	0.930905	6.06714	29.8658	1.78926e-10	9.99527e-10	14.0772
AMBN	7.78333	-1.97303	29.8567	1.79421e-10	1.00195e-09	14.6841
FOXF2	7.41747	1.52434	29.8481	1.79892e-10	1.00424e-09	14.7988
CETN2	0.894126	4.92972	29.8414	1.80262e-10	1.00596e-09	14.2213
FAM234B	1.48566	4.37444	29.82	1.81447e-10	1.01223e-09	14.3285
KLC3	3.40383	1.78377	29.8075	1.82142e-10	1.01541e-09	14.7704
FPGT	1.21752	4.10972	29.8058	1.82236e-10	1.01559e-09	14.3864
LMBR1L	1.39991	4.29034	29.8023	1.82431e-10	1.01633e-09	14.3422
RXRG	5.50947	-3.53887	29.79	1.83119e-10	1.01912e-09	14.1696
LIN9	1.19618	5.22134	29.7827	1.83526e-10	1.02072e-09	14.1525
KMT5C	1.43238	4.03329	29.7654	1.84498e-10	1.0254e-09	14.3914
ZSCAN12	3.86254	2.54805	29.7386	1.86022e-10	1.03246e-09	14.6784
NUP43	0.739689	6.75532	29.7338	1.86296e-10	1.03345e-09	13.9765
COMMD4	0.693319	6.7243	29.7333	1.86326e-10	1.03345e-09	13.9786
MOXD1	4.68847	1.83749	29.7013	1.88161e-10	1.04257e-09	14.7327
ESYT2	0.809988	6.84914	29.6763	1.8961e-10	1.04989e-09	13.9503
CBX7	1.89503	2.43675	29.673	1.89803e-10	1.0506e-09	14.6702
ZNF777	0.811846	5.25464	29.668	1.90095e-10	1.05155e-09	14.1089
FBXO28	0.885567	6.13315	29.6678	1.90103e-10	1.05155e-09	14.0047
HOXC13	3.25125	2.66594	29.6616	1.90465e-10	1.05284e-09	14.6381
TIAM2	1.60573	2.80859	29.6433	1.91542e-10	1.05808e-09	14.6116
ARHGEF6	7.42722	0.00538316	29.6354	1.92006e-10	1.05956e-09	14.7878
S1PR1	6.03122	-3.28038	29.626	1.92564e-10	1.06229e-09	14.2399
KLC4	1.74402	3.81718	29.6147	1.93233e-10	1.06562e-09	14.3941
LBR	0.665264	8.09645	29.6121	1.93386e-10	1.0661e-09	13.8441
ZC3H8	1.01625	4.37654	29.6028	1.93943e-10	1.06881e-09	14.2553
PPFIA3	1.17564	4.12784	29.5966	1.94315e-10	1.0705e-09	14.3122
RBM26	0.705556	7.80357	29.579	1.95367e-10	1.07557e-09	13.8517
LONRF3	4.99316	1.50487	29.54	1.97735e-10	1.08641e-09	14.7014
SYT14	3.88812	0.618188	29.5262	1.98575e-10	1.09066e-09	14.7354
COL6A2	1.0851	4.73633	29.5069	1.99762e-10	1.09534e-09	14.1457
FIBIN	5.97948	-3.28842	29.467	2.0224e-10	1.1067e-09	14.1982
FAHD2B	1.5911	3.29981	29.4648	2.0238e-10	1.1071e-09	14.4632
SHC2	5.23253	1.15433	29.4589	2.02748e-10	1.10874e-09	14.6924
ZNF70	1.43961	3.81418	29.4376	2.04087e-10	1.11532e-09	14.3356
CYB5D1	1.39723	5.12952	29.4302	2.04555e-10	1.11675e-09	14.0484
PDHA1	0.619211	7.17497	29.4248	2.04898e-10	1.11825e-09	13.842
NXPH4	3.56365	1.59882	29.4094	2.05878e-10	1.12285e-09	14.654
HDAC8	0.919132	4.89305	29.4058	2.06109e-10	1.12374e-09	14.0813
ADAL	1.34528	3.55244	29.378	2.0789e-10	1.13231e-09	14.3784
SLC25A27	5.74413	0.444181	29.3688	2.08486e-10	1.13518e-09	14.6919
ITGA4	5.5819	-1.22743	29.3621	2.08917e-10	1.13715e-09	14.6572
EIF5A2	5.35118	0.389064	29.3526	2.09534e-10	1.13975e-09	14.6887
TBC1D16	0.954721	6.12831	29.3433	2.10139e-10	1.14228e-09	13.895
GPX3	1.2479	4.39565	29.3421	2.10219e-10	1.14234e-09	14.1631
APBB1	6.65618	2.09556	29.3053	2.12636e-10	1.1547e-09	14.5842
LYST	1.77027	3.59426	29.2967	2.13206e-10	1.15703e-09	14.3414
NDRG4	2.26081	3.10526	29.2763	2.14563e-10	1.16362e-09	14.4394
MELTF	2.00073	2.0409	29.2211	2.18283e-10	1.18145e-09	14.5613
CSTF2T	0.789627	5.56282	29.2197	2.18376e-10	1.18156e-09	13.9137
DHFR	0.722097	8.66159	29.2093	2.19085e-10	1.185e-09	13.6721
SWI5	1.49236	3.28082	29.2056	2.19338e-10	1.18598e-09	14.3807
DCTN1	0.665907	7.89199	29.1989	2.19799e-10	1.1876e-09	13.7163
RPS15	0.941836	8.92546	29.182	2.20962e-10	1.192e-09	13.6471
ZFC3H1	0.887559	6.01275	29.1803	2.2108e-10	1.19224e-09	13.8501
MTND4P12	4.77689	1.83903	29.1685	2.21896e-10	1.19585e-09	14.5598
BLM	0.860387	6.28397	29.1654	2.22108e-10	1.1966e-09	13.8205
MBNL3	1.27053	4.41172	29.1511	2.23105e-10	1.20158e-09	14.0946
RASGEF1C	4.98491	-1.52026	29.1499	2.23192e-10	1.20165e-09	14.5607
HPRT1	0.795277	6.41628	29.122	2.25146e-10	1.21097e-09	13.7946
GNAZ	3.97555	2.17741	29.086	2.27695e-10	1.22307e-09	14.5047
JRK	1.18521	5.71559	29.0831	2.27905e-10	1.2237e-09	13.8482
KPNA5	1.08179	5.75	29.081	2.28048e-10	1.2237e-09	13.8436
CHMP2B	1.1599	5.60709	29.0793	2.28174e-10	1.2237e-09	13.86
RPL5	0.71158	9.94985	29.0751	2.28473e-10	1.22484e-09	13.5497
CLGN	1.57882	3.97601	29.0361	2.31281e-10	1.23827e-09	14.16
RP5-1187M17.10	1.12071	3.98161	29.0085	2.33295e-10	1.24742e-09	14.1491
BTN3A2	3.85719	2.25115	28.9938	2.34372e-10	1.25236e-09	14.4669
C21orf59	0.953957	6.31269	28.9909	2.34591e-10	1.25312e-09	13.758
TGDS	1.1878	4.83287	28.984	2.35099e-10	1.2546e-09	13.9486
SRPRA	0.725086	6.5786	28.9719	2.35996e-10	1.25898e-09	13.7299
HDDC3	2.36136	3.67411	28.9597	2.36899e-10	1.26297e-09	14.2082
RBM8A	0.814766	7.65114	28.9465	2.37884e-10	1.26781e-09	13.6451
ABCD2	5.83724	-3.36363	28.9317	2.38994e-10	1.2729e-09	14.037
CITED1	6.65595	0.584358	28.9251	2.39493e-10	1.27472e-09	14.5443
SYT6	6.197	-3.18592	28.9103	2.40614e-10	1.27903e-09	14.0984
PRRC2C	0.718484	8.49864	28.9032	2.41149e-10	1.28062e-09	13.5762
PNMA2	0.999439	4.39138	28.8767	2.43177e-10	1.29048e-09	14.0052
PRAF2	1.37934	4.00192	28.8758	2.43242e-10	1.29048e-09	14.0987
EIF4G3	0.638837	7.15435	28.8692	2.43749e-10	1.29275e-09	13.6525
DHX57	0.760095	5.90544	28.8482	2.45371e-10	1.30093e-09	13.7463
GALNT12	3.52376	1.3093	28.8436	2.45731e-10	1.30199e-09	14.4853
RIMKLBP2	5.51021	-3.53471	28.8115	2.48235e-10	1.31318e-09	13.9382
SLC35B4	1.1035	6.49814	28.8114	2.48243e-10	1.31318e-09	13.6806
MOCS2	0.765173	5.63779	28.7872	2.5015e-10	1.32155e-09	13.7553
PYCRL	0.954584	5.10614	28.7638	2.52009e-10	1.32966e-09	13.8236
UNK	0.853251	5.31332	28.7564	2.52601e-10	1.33192e-09	13.7883
COPS8	1.00427	6.1002	28.7501	2.53105e-10	1.33329e-09	13.6932
CBWD2	0.6206	5.73782	28.7395	2.53954e-10	1.33676e-09	13.7268
KIAA1211	5.666	0.97688	28.7304	2.54685e-10	1.33902e-09	14.464
CCDC28A	1.9599	3.45539	28.7281	2.54869e-10	1.33956e-09	14.1807
SPTBN4	4.04829	-0.452265	28.7127	2.56118e-10	1.34569e-09	14.5018
ENGASE	0.829149	5.48707	28.6948	2.5758e-10	1.35078e-09	13.7424
TBC1D23	0.762427	5.21874	28.6829	2.58551e-10	1.35496e-09	13.7772
GJB2	3.96698	-0.570903	28.6811	2.58704e-10	1.35496e-09	14.4901
LRIG1	0.744713	5.36424	28.6749	2.59207e-10	1.35712e-09	13.7525
LHX6	3.43627	0.64732	28.6643	2.60084e-10	1.36084e-09	14.4568
WNK3	2.25266	3.03619	28.6601	2.60429e-10	1.36177e-09	14.2446
KIAA1324L	2.22006	3.25454	28.6393	2.62157e-10	1.36994e-09	14.1943
ZSCAN30	1.58083	4.93544	28.6336	2.62633e-10	1.37155e-09	13.8082
ZKSCAN4	1.49451	2.9084	28.6139	2.64289e-10	1.37888e-09	14.2516
GPC6	10.3202	-0.747079	28.6128	2.64375e-10	1.37888e-09	14.4637
CCT4	0.689168	8.98431	28.6099	2.64622e-10	1.37973e-09	13.445
PRKD3	0.709754	6.54118	28.6078	2.64799e-10	1.37997e-09	13.6062
SLC25A21	2.79729	1.20098	28.604	2.65119e-10	1.38056e-09	14.4117
FAM20C	5.51625	0.553687	28.5831	2.66891e-10	1.38865e-09	14.4342
CNTNAP2	6.25029	1.57018	28.5704	2.67973e-10	1.39232e-09	14.3802
ASB8	0.837533	4.56088	28.5633	2.68583e-10	1.394e-09	13.8586
CRHR1-IT1	1.6469	4.478	28.5567	2.69143e-10	1.39618e-09	13.8747
MAU2	0.697309	5.90136	28.5213	2.72198e-10	1.41024e-09	13.6327
LAMA4	5.63877	1.87795	28.5096	2.73225e-10	1.41421e-09	14.3383
DPF1	1.58346	3.07925	28.4763	2.76148e-10	1.42786e-09	14.1736
MARK1	5.74667	1.92827	28.4722	2.76508e-10	1.42895e-09	14.3218
LRRC9	6.03998	-3.27818	28.4638	2.77251e-10	1.43233e-09	13.951
PPP2R5D	0.66245	6.48338	28.4599	2.776e-10	1.43368e-09	13.5589
TCF4	6.19914	2.00159	28.4429	2.79108e-10	1.43978e-09	14.3058
ADAT2	1.19835	5.00475	28.4251	2.80704e-10	1.44743e-09	13.7228
INA	7.35542	1.26414	28.4179	2.81353e-10	1.4494e-09	14.3466
POLR2J3	1.13959	6.25382	28.4156	2.81566e-10	1.44986e-09	13.5624
ARAP2	2.19913	2.08095	28.3963	2.83306e-10	1.45645e-09	14.283
OS9	0.737001	6.74277	28.3959	2.83345e-10	1.45645e-09	13.5164
QRFPR	5.59763	-3.48871	28.3831	2.84513e-10	1.46062e-09	13.8506
VHL	0.728347	6.42426	28.3721	2.85516e-10	1.46531e-09	13.5328
CEP170	0.547182	7.06883	28.3564	2.86961e-10	1.47226e-09	13.4789
SORL1	3.23575	2.0401	28.3496	2.87582e-10	1.47452e-09	14.2709
AZIN2	3.25208	1.2421	28.3313	2.89285e-10	1.48232e-09	14.3188
COA6	0.862788	5.14448	28.3153	2.90776e-10	1.48903e-09	13.6604
MMAB	1.3646	4.99517	28.3077	2.91484e-10	1.49126e-09	13.6832
HCN2	1.1138	3.97654	28.3017	2.92048e-10	1.49367e-09	13.9062
CEP164	1.00754	5.32031	28.285	2.9362e-10	1.50078e-09	13.6222
CLDN15	1.49674	3.5562	28.2463	2.97307e-10	1.51772e-09	13.9907
DHX40	0.948596	6.18532	28.2109	3.00721e-10	1.5318e-09	13.4961
USP40	4.25825	2.54468	28.2074	3.01054e-10	1.53302e-09	14.1674
UBE2O	0.814643	6.63325	28.1808	3.03648e-10	1.54527e-09	13.4485
SDHC	0.62387	7.05756	28.1543	3.06262e-10	1.5576e-09	13.4081
CAMK1D	3.538	1.31476	28.1485	3.06837e-10	1.56004e-09	14.2535
ZBTB21	0.930409	5.22618	28.147	3.06988e-10	1.56033e-09	13.5877
PARP11	1.82045	2.88081	28.0805	3.13668e-10	1.58983e-09	14.073
C19orf44	1.49422	3.60272	28.0667	3.15072e-10	1.59645e-09	13.9167
PRRT4	6.32476	-0.738716	28.0425	3.17557e-10	1.60655e-09	14.284
FAM217B	0.890721	5.60691	28.0348	3.1835e-10	1.61007e-09	13.4944
TMEM86A	2.87187	0.0611994	28.0256	3.19307e-10	1.61441e-09	14.2712
ZSWIM6	1.53252	4.57419	28.024	3.19472e-10	1.61474e-09	13.666
ABHD10	0.846649	5.16743	27.9858	3.23464e-10	1.6324e-09	13.5398
RNASEH2A	0.729224	6.05775	27.9824	3.23818e-10	1.63368e-09	13.4264
CORO7	1.35623	4.81526	27.9761	3.2448e-10	1.63651e-09	13.5993
UBE2G2	0.578426	7.60861	27.9634	3.25833e-10	1.64182e-09	13.3017
ADAMTS2	5.02431	0.45543	27.9505	3.27196e-10	1.64666e-09	14.229
ANKRD19P	7.49161	1.04242	27.9241	3.30028e-10	1.65988e-09	14.1916
ALDH9A1	0.584855	6.41154	27.918	3.30685e-10	1.66217e-09	13.3723
CDX2	8.48858	0.884779	27.9149	3.31019e-10	1.66282e-09	14.1963
SPG20	1.15684	6.23504	27.8977	3.32881e-10	1.67115e-09	13.38
ARFIP2	0.694275	6.04225	27.8778	3.35043e-10	1.67994e-09	13.3904
ACTR3B	0.994454	4.59179	27.8742	3.35445e-10	1.68144e-09	13.6089
TMEM143	1.53321	3.19788	27.8694	3.35973e-10	1.68357e-09	13.939
TM2D3	0.953056	5.42519	27.8287	3.40469e-10	1.70505e-09	13.4446
CRTAC1	5.30359	-3.63772	27.8255	3.40823e-10	1.70578e-09	13.6495
FHOD1	0.653024	5.68531	27.8234	3.41051e-10	1.7064e-09	13.4091
STAMBPL1	4.77628	0.598305	27.8144	3.42061e-10	1.71094e-09	14.1763
CHPT1	1.10773	5.21138	27.7824	3.45669e-10	1.72687e-09	13.4599
MTUS1	7.44561	0.87681	27.7764	3.46343e-10	1.72965e-09	14.1497
ADCK2	0.970544	5.14545	27.7643	3.47717e-10	1.73551e-09	13.4641
CCDC77	1.08122	4.44004	27.7536	3.48944e-10	1.74057e-09	13.5996
RP5-862P8.2	0.823139	5.6844	27.7343	3.51161e-10	1.74949e-09	13.3771
MKX	4.97372	-0.0538675	27.6861	3.56755e-10	1.77358e-09	14.1626
NAXE	0.802787	5.7276	27.6822	3.57223e-10	1.77537e-09	13.3532
PCMTD2	1.35168	5.23294	27.6785	3.57653e-10	1.77696e-09	13.4191
UTP11	0.873205	5.67834	27.6623	3.59563e-10	1.78537e-09	13.3519
WDR83	1.21175	3.95923	27.6563	3.60276e-10	1.78782e-09	13.6821
C6orf62	0.607326	7.33064	27.6412	3.62069e-10	1.79528e-09	13.2047
PHGDH	0.599822	7.88447	27.635	3.62803e-10	1.79818e-09	13.165
TMEM74	4.50211	-0.977443	27.6184	3.64797e-10	1.80697e-09	14.1395
CLUHP3	1.19578	3.64835	27.6102	3.65785e-10	1.81131e-09	13.7438
VWDE	6.74439	-0.425791	27.6069	3.66179e-10	1.81271e-09	14.145
ZNF687	1.08031	5.03233	27.601	3.6689e-10	1.81463e-09	13.4244
CSPG4P12	2.55735	2.81857	27.601	3.669e-10	1.81463e-09	13.9156
HSD17B10	0.698986	6.33062	27.5985	3.67197e-10	1.81509e-09	13.2639
RPL7L1	0.646885	8.51148	27.5984	3.67215e-10	1.81509e-09	13.1121
VAMP2	1.04989	5.11308	27.5969	3.67395e-10	1.81543e-09	13.4092
AKAP1	0.651621	6.72523	27.593	3.67862e-10	1.81719e-09	13.2305
KIFAP3	0.872018	4.75982	27.5888	3.68375e-10	1.81918e-09	13.4713
IL11RA	3.73247	1.05628	27.5649	3.7129e-10	1.83192e-09	14.0682
LCMT2	1.39579	4.39926	27.5582	3.72107e-10	1.835e-09	13.5388
CROCCP2	1.54547	4.86949	27.5522	3.72844e-10	1.83792e-09	13.4366
OPRL1	4.83181	-1.59212	27.5363	3.7481e-10	1.84626e-09	14.0667
TRA2A	0.560891	6.77749	27.5362	3.7482e-10	1.84626e-09	13.206
PRRC2A	0.62476	9.22514	27.5358	3.74875e-10	1.84626e-09	13.047
RPL31	0.889712	8.73148	27.5261	3.76077e-10	1.85117e-09	13.0726
UAP1L1	0.686817	5.44052	27.5259	3.76098e-10	1.85117e-09	13.3333
FNDC10	1.44532	2.84247	27.5207	3.76752e-10	1.85383e-09	13.8832
SLCO6A1	5.94833	-3.31531	27.5063	3.78551e-10	1.86156e-09	13.6859
CRTC1	1.25073	3.84062	27.4852	3.81197e-10	1.87191e-09	13.6506
C4orf32	1.21162	5.2912	27.4805	3.81796e-10	1.87413e-09	13.3385
PSMG3	0.968565	5.19365	27.4691	3.83237e-10	1.88064e-09	13.3495
CKMT1A	2.41394	4.12566	27.4451	3.863e-10	1.89349e-09	13.5643
AASS	1.08536	4.74133	27.4431	3.86549e-10	1.89406e-09	13.4223
ARV1	1.51857	4.89392	27.4335	3.87783e-10	1.89953e-09	13.3889
C7orf55	1.0562	4.47726	27.4223	3.89229e-10	1.90548e-09	13.4716
ENSA	0.769057	7.47377	27.4198	3.89548e-10	1.90646e-09	13.1142
KIAA1644	7.26288	0.027053	27.3687	3.96222e-10	1.93392e-09	14.0526
MTFR1	0.83943	5.52047	27.3365	4.00484e-10	1.95239e-09	13.2534
DRG1	0.811264	6.81473	27.3239	4.02166e-10	1.95942e-09	13.1258
BRD3	0.709478	6.31186	27.3188	4.02846e-10	1.96215e-09	13.1636
PEX19	1.03221	6.0074	27.3154	4.03305e-10	1.9638e-09	13.19
CASZ1	1.99167	2.35148	27.2913	4.06553e-10	1.97844e-09	13.8719
LUC7L2	0.725741	7.40836	27.2867	4.07185e-10	1.98092e-09	13.07
FBXO3	0.907028	5.31707	27.2769	4.08513e-10	1.98679e-09	13.2603
TRAFD1	0.824722	5.76822	27.2728	4.09074e-10	1.98893e-09	13.1997
RPS18	0.571601	9.82329	27.2631	4.10399e-10	1.99419e-09	12.9115
TTLL3	1.63809	4.48292	27.2612	4.10657e-10	1.99484e-09	13.4117
SMG8	0.631942	5.43277	27.2552	4.11486e-10	1.99709e-09	13.2356
RNASEL	2.97893	1.51751	27.2492	4.12313e-10	2.00051e-09	13.9317
C11orf63	3.62491	0.271594	27.2468	4.12641e-10	2.00151e-09	13.9993
MAPRE3	2.03683	2.39425	27.2456	4.12801e-10	2.00169e-09	13.8505
ALKBH8	1.02727	4.88717	27.2345	4.14333e-10	2.00853e-09	13.3176
CFL2	0.847117	6.42971	27.2083	4.1798e-10	2.02501e-09	13.1132
PI4KA	0.543247	7.22519	27.2028	4.18754e-10	2.02755e-09	13.052
RHPN1	1.26621	4.76099	27.1837	4.21429e-10	2.0393e-09	13.3237
RASGRF2	2.92397	1.00522	27.1825	4.21608e-10	2.03956e-09	13.9383
RAPGEF4	7.12353	-0.249759	27.1765	4.22451e-10	2.043e-09	13.9975
OXLD1	1.20551	3.82489	27.1732	4.22915e-10	2.04407e-09	13.5418
ZNF678	1.00797	5.3274	27.1573	4.25168e-10	2.05374e-09	13.2149
SP9	10.232	-0.797983	27.1534	4.25736e-10	2.05527e-09	13.9934
RPP25L	1.77484	3.92158	27.1514	4.26015e-10	2.05601e-09	13.5092
GLI4	1.91089	3.12566	27.1455	4.26862e-10	2.05926e-09	13.696
DAAM1	0.911917	4.7458	27.1443	4.27032e-10	2.05926e-09	13.3123
KIFC2	1.32965	4.83677	27.1265	4.29586e-10	2.06897e-09	13.2876
KCNA3	5.30423	-3.63454	27.1213	4.30332e-10	2.07195e-09	13.4674
C8orf33	0.822965	6.63166	27.0954	4.34093e-10	2.08576e-09	13.0555
PIGQ	0.812136	5.69011	27.0905	4.34805e-10	2.08857e-09	13.1417
BCL2L12	0.728167	5.47866	27.0753	4.37024e-10	2.09861e-09	13.1631
PPP1R8	0.765706	6.44827	27.0743	4.37181e-10	2.09875e-09	13.0623
TSC2	0.771993	7.03169	27.0713	4.37613e-10	2.10021e-09	13.0172
VPS33A	0.683406	6.16952	27.0584	4.39512e-10	2.10747e-09	13.0803
APBA2	1.36437	4.23373	27.0561	4.39861e-10	2.10852e-09	13.3958
DERL3	4.13102	1.3849	27.0535	4.40239e-10	2.10971e-09	13.8714
SRI	0.691204	5.98449	27.0271	4.44165e-10	2.12752e-09	13.0861
CTR9	0.684954	6.78414	27.0268	4.44214e-10	2.12752e-09	13.0186
BHLHE22	5.7237	-3.42021	27.0162	4.45794e-10	2.13446e-09	13.5168
ZNF697	1.33433	3.80712	27.0076	4.471e-10	2.13884e-09	13.4859
FAM117B	1.12808	4.67563	26.9965	4.48773e-10	2.14621e-09	13.2724
GPT	2.64104	1.02765	26.9916	4.49516e-10	2.14914e-09	13.8702
TCAF1	0.731642	7.01247	26.989	4.499e-10	2.14973e-09	12.9881
EAPP	1.16126	4.36625	26.9876	4.50116e-10	2.15011e-09	13.3385
PDXP	1.12821	5.58234	26.9787	4.51474e-10	2.15534e-09	13.1137
ATP6V0A1	0.722629	6.42858	26.9649	4.53581e-10	2.16288e-09	13.0234
GPR63	1.36503	3.11171	26.9434	4.56872e-10	2.17413e-09	13.6257
THEMIS2	1.88789	2.13409	26.9131	4.61568e-10	2.19397e-09	13.7611
NLGN2	0.83226	5.97647	26.9131	4.61577e-10	2.19397e-09	13.0447
ARL17B	1.72076	3.77782	26.9036	4.63054e-10	2.20035e-09	13.4553
TOMM20	0.733646	8.87715	26.8978	4.63973e-10	2.20304e-09	12.8325
RPL8	0.682563	10.4286	26.8963	4.64198e-10	2.20322e-09	12.739
SMIM10L2B	2.48154	0.605716	26.8832	4.66272e-10	2.2105e-09	13.8551
TMEM256	1.17278	3.82479	26.8816	4.66522e-10	2.21052e-09	13.435
WDR41	0.755064	5.77794	26.8814	4.66546e-10	2.21052e-09	13.0541
NKD2	2.57389	2.60276	26.8763	4.67358e-10	2.21372e-09	13.6902
TMEM63C	7.32454	-2.19044	26.8738	4.67756e-10	2.21497e-09	13.7807
MAST1	1.78222	2.57078	26.8658	4.69019e-10	2.21966e-09	13.691
GRB10	0.671026	5.98723	26.8538	4.70919e-10	2.22736e-09	13.0216
DRG2	0.76074	5.18371	26.8485	4.71773e-10	2.23076e-09	13.1231
FAM98A	0.621564	6.72725	26.839	4.73286e-10	2.23726e-09	12.9531
RYR2	2.70254	0.899722	26.833	4.74255e-10	2.23991e-09	13.8213
ANKRD13A	0.82107	5.32256	26.8241	4.75681e-10	2.24469e-09	13.0924
SAMD9	4.25124	-0.970803	26.8014	4.7937e-10	2.25949e-09	13.8722
DKK1	5.70761	-3.43139	26.747	4.88299e-10	2.29702e-09	13.4388
ABAT	1.91711	2.23077	26.7469	4.88316e-10	2.29702e-09	13.6908
GOLGA8N	3.47206	1.69399	26.7386	4.89696e-10	2.30285e-09	13.7378
THAP7	0.801617	4.97804	26.7284	4.91406e-10	2.31023e-09	13.1137
TSPAN15	2.31059	2.50748	26.7188	4.93006e-10	2.31642e-09	13.6466
CCDC15	2.81565	1.75053	26.7131	4.93968e-10	2.31939e-09	13.7242
EPB41L3	10.8099	0.632051	26.7117	4.94206e-10	2.31939e-09	13.7932
RARB	6.06884	0.376838	26.684	4.98891e-10	2.34003e-09	13.7978
CALCOCO2	1.13366	5.28263	26.6823	4.99174e-10	2.34069e-09	13.0455
CREBZF	0.739943	6.7965	26.6767	5.00125e-10	2.34448e-09	12.8872
SNCA	1.95581	3.37644	26.6708	5.01136e-10	2.34855e-09	13.468
RBBP5	0.665401	5.58654	26.6516	5.0442e-10	2.36156e-09	12.9914
CCDC78	1.77828	2.84091	26.6505	5.04616e-10	2.36156e-09	13.5701
SF3B6	0.963043	6.12079	26.6504	5.04636e-10	2.36156e-09	12.9328
NACA	0.612386	9.08739	26.6428	5.05938e-10	2.3663e-09	12.7246
SEPP1	3.58275	1.02166	26.6298	5.08186e-10	2.37546e-09	13.7422
PCDH17	1.71176	2.67604	26.6064	5.12264e-10	2.39178e-09	13.581
PIK3AP1	3.80873	0.712812	26.5762	5.17584e-10	2.41456e-09	13.7405
FDFT1	0.836817	6.65433	26.5742	5.1794e-10	2.41553e-09	12.8594
SIRT2	0.97434	4.92092	26.5699	5.18704e-10	2.4184e-09	13.065
INO80E	0.676374	6.3132	26.5679	5.19065e-10	2.4187e-09	12.8847
RMND5A	0.622267	7.01088	26.5627	5.19989e-10	2.42232e-09	12.8288
BRSK1	3.7885	1.01093	26.556	5.21182e-10	2.42718e-09	13.7164
EDC3	0.590741	6.37415	26.5426	5.23568e-10	2.43622e-09	12.87
DIXDC1	0.873525	3.97504	26.5401	5.24014e-10	2.4369e-09	13.27
KRT222	5.19719	-3.69874	26.5253	5.26678e-10	2.4479e-09	13.2826
ASNSD1	0.618396	6.29701	26.5173	5.28131e-10	2.45326e-09	12.867
TSNAX	1.08347	6.51803	26.514	5.28732e-10	2.45535e-09	12.8474
RP11-566K19.5	5.56562	-3.49532	26.5011	5.31083e-10	2.46417e-09	13.3487
ELP6	0.631618	5.34404	26.4971	5.31805e-10	2.46612e-09	12.9667
BCL11A	0.971829	3.82127	26.4735	5.36121e-10	2.48373e-09	13.2847
SPON1	1.0295	3.69976	26.4731	5.3621e-10	2.48373e-09	13.3156
GTF2H2C_2	4.34818	2.84522	26.4662	5.37466e-10	2.48884e-09	13.5016
TTYH2	1.35962	2.64808	26.464	5.37884e-10	2.48937e-09	13.5331
HAUS6	0.771548	7.22605	26.4489	5.40682e-10	2.49974e-09	12.7705
GLT8D2	3.28277	0.889192	26.4486	5.40736e-10	2.49974e-09	13.6849
KCTD3	0.720755	6.31682	26.4388	5.42562e-10	2.50747e-09	12.8357
ADAP1	2.23948	2.68138	26.4362	5.4304e-10	2.50897e-09	13.5177
TFIP11	0.899867	5.69984	26.4298	5.4424e-10	2.5131e-09	12.8938
ERFE	4.74716	1.80788	26.4039	5.49109e-10	2.53415e-09	13.6076
NOVA1	5.46317	0.118366	26.4021	5.49459e-10	2.53433e-09	13.7129
WRB	0.757896	5.6085	26.3978	5.50259e-10	2.53731e-09	12.893
ELAVL2	7.69097	0.605629	26.3946	5.50869e-10	2.5394e-09	13.6818
SLF2	0.693747	6.13987	26.3927	5.51236e-10	2.54038e-09	12.8339
KBTBD11	3.433	2.57695	26.3791	5.53817e-10	2.54868e-09	13.5124
SESN1	0.951008	4.42922	26.377	5.54221e-10	2.54982e-09	13.0962
CEP128	0.993954	4.24029	26.3575	5.57959e-10	2.56558e-09	13.1344
SLC2A4	2.61325	0.298024	26.3208	5.65071e-10	2.59245e-09	13.6736
GLIPR2	3.50297	1.82015	26.3155	5.66102e-10	2.59645e-09	13.5743
MARC2	4.048	1.40239	26.3034	5.68485e-10	2.60665e-09	13.6015
OFD1	0.993828	5.12461	26.2958	5.69978e-10	2.61276e-09	12.9254
ZC3HAV1	0.630225	6.49519	26.2854	5.72028e-10	2.62142e-09	12.7626
ITGA8	5.95167	-0.859673	26.2629	5.76493e-10	2.63745e-09	13.6923
SOGA3	3.37086	1.26954	26.2467	5.79737e-10	2.65007e-09	13.5894
EVL	0.845968	5.46878	26.2353	5.82041e-10	2.65985e-09	12.8497
LIN28B	11.6275	1.22068	26.2204	5.85037e-10	2.6713e-09	13.5829
DSN1	0.827134	5.54961	26.1927	5.90692e-10	2.69434e-09	12.8226
KANSL3	0.608349	6.24714	26.1637	5.9667e-10	2.71683e-09	12.7371
MAGEH1	4.97001	-3.8008	26.1476	6.00014e-10	2.73054e-09	13.1452
LAYN	5.91328	0.235394	26.1259	6.0455e-10	2.74965e-09	13.6075
YPEL2	2.00855	2.12451	26.1119	6.07518e-10	2.76162e-09	13.4702
TMEM177	1.22611	4.28275	26.1046	6.09062e-10	2.76633e-09	13.0282
NUDT10	9.45971	-1.17627	26.0999	6.10061e-10	2.77009e-09	13.6288
HLA-DQB1	4.51646	0.440972	26.063	6.17946e-10	2.80219e-09	13.5722
MYH14	1.07293	4.95814	26.0619	6.18192e-10	2.80234e-09	12.8656
CCDC69	3.25934	1.42955	26.0509	6.2056e-10	2.81074e-09	13.5073
NDUFA8	0.749017	5.73343	26.0413	6.22644e-10	2.81862e-09	12.7419
LAMC3	4.45822	0.871345	26.0388	6.23183e-10	2.82017e-09	13.5375
DHCR7	1.01814	6.53836	26.0381	6.23332e-10	2.82017e-09	12.6646
DMPK	1.07104	5.06224	26.0369	6.23605e-10	2.82063e-09	12.8373
PLCXD2	2.72724	1.62438	26.0358	6.23845e-10	2.82093e-09	13.4875
VWA5B2	2.47252	-0.24126	26.0117	6.29101e-10	2.84313e-09	13.5926
RP11-903H12.5	6.13604	-3.21525	26.0106	6.29356e-10	2.84349e-09	13.2946
SSBP1	0.859774	7.51459	26.0033	6.30952e-10	2.84992e-09	12.5803
BRMS1L	0.97751	4.87423	25.9986	6.31984e-10	2.853e-09	12.8571
MRPS31	1.08736	4.44541	25.9962	6.32515e-10	2.85333e-09	12.9478
TRPA1	5.29415	-3.65535	25.996	6.3258e-10	2.85333e-09	13.1514
PPM1L	1.12122	3.68528	25.9913	6.33613e-10	2.85641e-09	13.1378
FGFBP3	1.91702	1.60929	25.9851	6.34983e-10	2.8618e-09	13.47
SLC37A4	0.709356	5.88584	25.9785	6.36454e-10	2.86764e-09	12.7007
RPL4	0.565803	10.6666	25.9637	6.3975e-10	2.8809e-09	12.3706
MAP1B	0.683868	6.36944	25.9501	6.42816e-10	2.89152e-09	12.6446
NDUFB10	0.778951	6.87254	25.9403	6.45006e-10	2.89978e-09	12.6016
ZNF707	0.998265	3.52717	25.937	6.45767e-10	2.9016e-09	13.157
ANKRD18CP	4.91638	-1.08908	25.9333	6.46611e-10	2.9046e-09	13.5746
ARRDC4	1.17858	4.34692	25.8947	6.55405e-10	2.94146e-09	12.9323
TFAM	0.80668	7.15552	25.8941	6.55538e-10	2.94146e-09	12.5634
FMN2	7.43854	0.0848632	25.8913	6.56192e-10	2.94359e-09	13.5321
PAIP2B	3.96801	2.58629	25.886	6.57403e-10	2.9466e-09	13.3275
SDCBP	0.841109	6.57691	25.8846	6.57748e-10	2.94734e-09	12.6024
BARX2	4.87323	-0.4171	25.8589	6.63697e-10	2.97237e-09	13.5451
TOP3B	1.18548	5.64403	25.8472	6.66424e-10	2.98242e-09	12.678
DGKZ	0.587122	6.43997	25.8451	6.66926e-10	2.98356e-09	12.5982
ARFGEF3	1.34714	4.01313	25.8308	6.70298e-10	2.99609e-09	12.9916
NKX1-2	5.99796	-1.10089	25.8301	6.70461e-10	2.99609e-09	13.5386
COL5A1	9.27384	-0.267569	25.8247	6.71724e-10	3.00092e-09	13.5269
CHN2	3.8498	0.685776	25.8225	6.72256e-10	3.00247e-09	13.4695
FOXB1	9.75902	-1.03455	25.8053	6.76323e-10	3.0189e-09	13.5315
RPL18A	0.626727	8.86798	25.8046	6.76488e-10	3.0189e-09	12.4173
RPL15	0.722679	9.63617	25.7633	6.86402e-10	3.05814e-09	12.3555
FAM110B	4.1731	0.713954	25.7564	6.88089e-10	3.06482e-09	13.4434
LRRN2	4.04029	-1.00646	25.7426	6.91452e-10	3.07812e-09	13.5102
MTRF1L	0.792999	5.62157	25.7297	6.94601e-10	3.09045e-09	12.6353
PPCDC	1.23708	3.96028	25.6977	7.02498e-10	3.12135e-09	12.9542
C1orf112	0.876995	4.93686	25.6947	7.03239e-10	3.12379e-09	12.7281
IFFO2	0.98712	3.83159	25.6901	7.04392e-10	3.12806e-09	12.9847
PEF1	0.841273	6.15499	25.6836	7.06004e-10	3.13392e-09	12.5602
ROBO3	3.2513	2.10335	25.6831	7.0614e-10	3.13392e-09	13.3123
CIR1	1.12055	4.27219	25.6825	7.06288e-10	3.13392e-09	12.8689
L3MBTL3	1.11593	3.68683	25.6647	7.10745e-10	3.15199e-09	13.0125
TECPR1	0.914533	4.5218	25.6031	7.26425e-10	3.21629e-09	12.7785
NKAIN1	2.23969	1.12911	25.5943	7.28697e-10	3.22461e-09	13.3577
SLC16A9	3.79456	1.24572	25.5644	7.36482e-10	3.25289e-09	13.3391
HSDL1	0.772277	5.67017	25.5585	7.38025e-10	3.25795e-09	12.5626
RELL2	1.14527	2.82177	25.5499	7.40266e-10	3.26696e-09	13.1616
NFIX	0.988773	4.25728	25.5485	7.40655e-10	3.2678e-09	12.8206
NEK1	0.851811	5.51579	25.5366	7.43794e-10	3.28076e-09	12.5738
DAB2	5.91755	-0.39737	25.5054	7.52079e-10	3.31462e-09	13.4174
DDX39B	0.466059	9.15444	25.5033	7.52653e-10	3.31626e-09	12.2827
ZNF33B	0.974321	5.21175	25.4969	7.54367e-10	3.32112e-09	12.6031
CEP290	0.756734	6.09036	25.4561	7.65427e-10	3.36257e-09	12.4773
ATP5O	0.718558	7.1247	25.4534	7.66154e-10	3.36486e-09	12.3939
SRCAP	1.33064	7.88251	25.447	7.67922e-10	3.37172e-09	12.339
PCOLCE2	5.79524	0.772352	25.4375	7.70519e-10	3.38161e-09	13.3214
DLK2	3.22018	0.662805	25.4373	7.70588e-10	3.38161e-09	13.3282
RBM34	1.04734	5.96091	25.4319	7.72062e-10	3.38599e-09	12.4805
MYPOP	0.95097	3.68269	25.4289	7.72896e-10	3.3881e-09	12.9223
DPH1	0.882554	5.70721	25.4279	7.73168e-10	3.38839e-09	12.5069
SULF1	2.7902	2.14168	25.4092	7.78355e-10	3.40473e-09	13.2044
DNMT3B	0.862851	5.24295	25.4061	7.79198e-10	3.40725e-09	12.5626
PRKCH	5.10936	0.544832	25.4056	7.79349e-10	3.40725e-09	13.324
KLHL29	1.00993	4.00628	25.4019	7.80391e-10	3.4109e-09	12.8274
ATXN1	1.10442	4.45769	25.3971	7.81728e-10	3.41583e-09	12.7131
EIF3I	0.638449	8.16251	25.3753	7.87849e-10	3.44074e-09	12.2926
SMC6	0.711556	6.40897	25.3727	7.88571e-10	3.44297e-09	12.4164
SMPDL3B	2.89117	2.18667	25.3707	7.89136e-10	3.44452e-09	13.1846
NUP62CL	3.72491	2.12705	25.3623	7.91507e-10	3.45395e-09	13.1882
SLC13A3	5.34608	-0.599284	25.3573	7.9293e-10	3.4587e-09	13.3707
CWF19L2	1.29459	4.71948	25.3565	7.93169e-10	3.4587e-09	12.639
UBE2Q2P1	2.17304	1.68113	25.3457	7.9625e-10	3.46909e-09	13.2247
PPP4R1L	3.56149	1.37987	25.3259	8.0192e-10	3.49193e-09	13.2402
PVALB	4.99921	-3.78972	25.3235	8.02587e-10	3.49336e-09	12.9156
SCRN3	1.20247	4.35275	25.3225	8.02889e-10	3.49336e-09	12.7088
NKRF	0.845958	5.71723	25.3205	8.03451e-10	3.49487e-09	12.4635
C16orf87	0.903642	4.70588	25.3019	8.08836e-10	3.51269e-09	12.6204
UCHL3	1.00309	5.6112	25.298	8.09958e-10	3.51663e-09	12.4677
RFX1	0.850678	4.29988	25.2907	8.12107e-10	3.52315e-09	12.7093
CFDP1	0.651279	5.88728	25.2882	8.12814e-10	3.52528e-09	12.4315
WSCD1	0.864539	4.60899	25.2854	8.13644e-10	3.52701e-09	12.6349
HLA-DRB1	6.41407	-2.65572	25.2843	8.13977e-10	3.52752e-09	13.199
GHDC	1.55701	3.96961	25.2789	8.15549e-10	3.5334e-09	12.7889
SERAC1	0.924299	4.46821	25.2558	8.22333e-10	3.5609e-09	12.6551
MESP1	3.58352	0.849391	25.2478	8.24722e-10	3.5703e-09	13.2453
CADM2	4.97177	-3.7957	25.2357	8.28301e-10	3.58436e-09	12.8882
PPOX	1.46031	3.4805	25.2319	8.29455e-10	3.58699e-09	12.8968
RSAD1	0.982949	5.3864	25.2212	8.32629e-10	3.59691e-09	12.4679
TSPYL4	1.18793	5.02352	25.2203	8.32923e-10	3.59723e-09	12.5264
FAT3	6.84308	0.774348	25.2175	8.33749e-10	3.59985e-09	13.2386
ZNF513	1.10703	3.33207	25.2156	8.3432e-10	3.60137e-09	12.9262
CCDC162P	4.3004	0.956907	25.205	8.37502e-10	3.61414e-09	13.2223
APLN	6.05496	-3.27464	25.191	8.41749e-10	3.63151e-09	13.0311
CNTN1	7.0535	-0.190933	25.1845	8.43718e-10	3.63905e-09	13.2898
ZDHHC24	1.04896	3.73524	25.1782	8.45647e-10	3.64641e-09	12.8109
CD82	2.07537	1.04744	25.1745	8.46758e-10	3.65023e-09	13.2049
CNTNAP3	4.12095	0.768444	25.1709	8.47887e-10	3.65317e-09	13.2214
ZNF747	1.01946	3.9	25.1701	8.48125e-10	3.65324e-09	12.7644
SIMC1	0.909689	5.14686	25.1649	8.49704e-10	3.65908e-09	12.4831
CDKL2	2.70188	0.724866	25.163	8.50288e-10	3.66063e-09	13.2212
NOMO3	1.00058	6.63772	25.1583	8.51749e-10	3.66306e-09	12.3131
ADGRL3	7.99875	0.131682	25.1415	8.56916e-10	3.68431e-09	13.2532
DDB1	0.471865	8.71911	25.1367	8.58396e-10	3.6897e-09	12.1636
DCTN5	0.538096	7.16955	25.1335	8.5939e-10	3.69115e-09	12.2642
TMEM108	4.66877	-0.496487	25.1273	8.61315e-10	3.69789e-09	13.2835
CDR1	6.50721	-3.0248	25.1269	8.61431e-10	3.69789e-09	13.0729
ALKBH4	0.856295	4.00581	25.1189	8.63953e-10	3.7058e-09	12.7164
GRAMD1C	2.55973	1.12042	25.1065	8.67831e-10	3.72048e-09	13.1743
MCOLN2	4.42358	1.39248	25.0944	8.71636e-10	3.73581e-09	13.1513
GPD1L	1.18499	4.67584	25.0905	8.72862e-10	3.7391e-09	12.5433
PXDN	9.00465	1.05338	25.0861	8.74243e-10	3.74404e-09	13.1709
ZNF81	1.13815	3.67401	25.0613	8.82147e-10	3.77394e-09	12.7807
FGF12	4.15734	-1.89295	25.0482	8.86327e-10	3.79083e-09	13.2228
USP51	2.4349	1.56992	25.0474	8.8659e-10	3.79096e-09	13.1199
ITGB3BP	0.805172	5.53109	25.0318	8.91608e-10	3.81043e-09	12.3724
PLCL2	5.18236	1.36461	25.0131	8.97672e-10	3.83233e-09	13.1221
TSPAN12	0.925436	4.25958	25.0064	8.99865e-10	3.83969e-09	12.6071
DMC1	2.16578	2.86364	25.0013	9.01542e-10	3.84584e-09	12.9417
KCNMA1	5.1275	-3.73268	24.977	9.0953e-10	3.87587e-09	12.8308
FBXL19	1.21624	6.40779	24.9513	9.18058e-10	3.91119e-09	12.2491
SLC27A2	5.83723	0.65997	24.9499	9.18535e-10	3.91119e-09	13.1446
NACAD	3.58107	-0.0703401	24.9358	9.23266e-10	3.92929e-09	13.1897
TRO	10.1013	0.332586	24.9275	9.26064e-10	3.94017e-09	13.1586
MMP24-AS1	1.00597	4.03119	24.9237	9.27337e-10	3.94353e-09	12.6325
ZDHHC6	0.821654	5.48749	24.9151	9.30244e-10	3.95487e-09	12.3317
PMEPA1	4.86256	0.73775	24.9031	9.34319e-10	3.97013e-09	13.1215
POLR2A	0.542574	8.82076	24.9009	9.35083e-10	3.97234e-09	12.0632
SLC35E2	1.73002	1.89601	24.898	9.3607e-10	3.9755e-09	13.0334
RCAN2	5.11275	-1.60324	24.8752	9.43874e-10	4.00508e-09	13.1838
DNAAF3	2.26736	2.17852	24.8741	9.44258e-10	4.00508e-09	12.994
ACTN2	9.04499	-1.38096	24.8692	9.4594e-10	4.01117e-09	13.192
KIAA0895L	1.35217	4.25124	24.8567	9.50264e-10	4.02533e-09	12.5495
CCDC181	7.24654	0.143159	24.8394	9.56304e-10	4.04777e-09	13.1387
YDJC	1.1206	5.9296	24.8364	9.57332e-10	4.05107e-09	12.2471
HPS4	0.739854	5.90336	24.8318	9.58948e-10	4.05397e-09	12.2479
CMAS	0.897022	5.75929	24.8316	9.59008e-10	4.05397e-09	12.2639
BCS1L	0.768991	5.76912	24.8231	9.62007e-10	4.06454e-09	12.2593
ADORA2B	2.14135	2.12853	24.8164	9.6438e-10	4.07351e-09	12.9773
AKR7A2	0.624613	5.25709	24.8097	9.6673e-10	4.08238e-09	12.3234
ZNF469	4.6879	-3.94373	24.785	9.75507e-10	4.11732e-09	12.7263
IFNGR1	1.14712	5.0237	24.7825	9.76417e-10	4.1201e-09	12.3518
AGAP9	1.29593	4.29292	24.7778	9.78097e-10	4.12506e-09	12.5075
B3GAT1	2.36242	-0.164737	24.7731	9.79787e-10	4.12939e-09	13.1345
ZNF767P	1.3138	4.34749	24.7727	9.7993e-10	4.12939e-09	12.4919
AGAP3	0.506202	7.07362	24.7572	9.85486e-10	4.14767e-09	12.1202
SIM1	9.38374	-1.22041	24.7417	9.91102e-10	4.17023e-09	13.1506
YIPF4	0.670162	5.78887	24.7311	9.94971e-10	4.18435e-09	12.22
NQO2	0.763751	4.60054	24.7206	9.98809e-10	4.19834e-09	12.412
ADAM8	3.88296	-0.66966	24.7113	1.00224e-09	4.20951e-09	13.1359
SPANXN3	4.74215	-3.91142	24.7026	1.00543e-09	4.22122e-09	12.7065
GDPD1	1.43706	2.79672	24.7023	1.00554e-09	4.22122e-09	12.8363
SEMA6D	6.58316	-0.690126	24.6918	1.00943e-09	4.23537e-09	13.1292
TRMT2A	0.706749	6.23852	24.6901	1.01005e-09	4.23689e-09	12.1585
LLGL1	0.587688	6.15811	24.6893	1.01035e-09	4.23706e-09	12.1655
ERCC6	0.88928	4.5812	24.681	1.01346e-09	4.24717e-09	12.4003
PKN1	0.511963	6.93682	24.668	1.01829e-09	4.26379e-09	12.094
EMX1	2.98753	1.00643	24.6563	1.02269e-09	4.28109e-09	13.0088
DBT	0.950245	5.04125	24.6518	1.0244e-09	4.28716e-09	12.296
NANS	0.786582	5.63472	24.6225	1.03551e-09	4.33034e-09	12.1945
NYNRIN	5.14964	1.38263	24.604	1.0426e-09	4.35429e-09	12.9625
SPECC1L	0.640164	6.80183	24.5919	1.04727e-09	4.36945e-09	12.0731
BRD8	0.704904	6.60621	24.5886	1.04855e-09	4.37367e-09	12.0867
SYPL2	2.29138	2.03424	24.5619	1.05892e-09	4.4102e-09	12.8879
AHRR	1.24683	3.84074	24.5587	1.06019e-09	4.41322e-09	12.5365
FAM114A2	0.969424	4.53936	24.557	1.06084e-09	4.41371e-09	12.3596
PLXNA4	6.41794	-2.64643	24.5496	1.06375e-09	4.42289e-09	12.9586
KLF12	0.572648	5.64296	24.5493	1.06386e-09	4.42289e-09	12.1638
CASP8AP2	0.661014	5.97475	24.5485	1.0642e-09	4.42316e-09	12.126
PKNOX2	7.15584	-0.11928	24.5286	1.07205e-09	4.45126e-09	13.0388
DTNA	8.66342	1.13463	24.5253	1.07336e-09	4.45445e-09	12.9491
GTF3C1	0.545051	8.01963	24.5227	1.07436e-09	4.45674e-09	11.9599
C15orf39	0.743644	5.85465	24.5219	1.07468e-09	4.45674e-09	12.1278
KNOP1	0.545275	6.40197	24.5182	1.07617e-09	4.46159e-09	12.0746
TRIM9	6.72248	1.06781	24.5128	1.07832e-09	4.46822e-09	12.9487
RNPC3	1.43229	4.33876	24.5082	1.08016e-09	4.47473e-09	12.3874
CAMK1	0.916459	4.85306	24.5049	1.08149e-09	4.47908e-09	12.2717
TIMP3	7.29315	1.00805	24.487	1.08869e-09	4.50577e-09	12.9427
ENTPD1	1.29656	3.50498	24.4868	1.08876e-09	4.50577e-09	12.5951
HIST3H2A	2.06251	1.87874	24.4776	1.09247e-09	4.51884e-09	12.8706
PCYOX1L	4.12693	2.00282	24.4715	1.09494e-09	4.5279e-09	12.8556
EXOSC3P1	5.14515	-3.72169	24.4705	1.09536e-09	4.52806e-09	12.6807
GALK1	1.13721	4.26835	24.4494	1.10396e-09	4.55944e-09	12.3812
SUFU	0.727901	4.88553	24.4467	1.10506e-09	4.56284e-09	12.2417
MEX3B	1.8547	3.05335	24.4403	1.1077e-09	4.57257e-09	12.6817
HECA	1.56645	4.58706	24.4242	1.11435e-09	4.59772e-09	12.2949
SLC13A4	1.82082	2.23914	24.3961	1.12604e-09	4.64242e-09	12.7984
TRIM52	0.965509	5.26537	24.3898	1.12869e-09	4.65218e-09	12.1519
PLPPR3	2.55806	1.41603	24.3761	1.13445e-09	4.67358e-09	12.8705
RBM27	1.04755	5.8615	24.3582	1.14204e-09	4.70127e-09	12.0601
HOXC8	5.48204	-0.188183	24.3382	1.15055e-09	4.7351e-09	12.9705
HLX	7.46192	-0.496072	24.3196	1.15856e-09	4.76062e-09	12.9815
ANKRD26	0.681204	5.49308	24.3134	1.16125e-09	4.76837e-09	12.087
CACNG8	3.25018	2.62643	24.3118	1.16193e-09	4.76993e-09	12.7098
ZNF582	3.86372	-0.652127	24.2972	1.16831e-09	4.79253e-09	12.9799
THUMPD2	0.897095	4.47361	24.2954	1.16907e-09	4.79444e-09	12.2684
LYSMD4	1.72521	3.45791	24.2847	1.17375e-09	4.81245e-09	12.5252
BARX1	8.78868	-1.50979	24.2672	1.18148e-09	4.84146e-09	12.9698
STK17B	0.949596	4.48266	24.2666	1.18172e-09	4.84146e-09	12.2544
ABCB8	0.912748	5.50095	24.2638	1.18294e-09	4.84525e-09	12.0656
FAM124A	2.23429	1.24997	24.2622	1.18365e-09	4.84626e-09	12.8377
CRISPLD1	6.73317	1.20768	24.2617	1.18387e-09	4.84626e-09	12.8405
LINGO3	5.32807	-3.61603	24.2613	1.18407e-09	4.84626e-09	12.6468
PLXDC2	3.28721	0.457483	24.2245	1.20048e-09	4.90238e-09	12.8783
COL1A1	1.31269	3.48	24.2138	1.2053e-09	4.9196e-09	12.4908
FKBP7	2.36112	2.4684	24.2118	1.20623e-09	4.92213e-09	12.6938
HDAC1	0.506124	8.06372	24.2019	1.21071e-09	4.93673e-09	11.8253
SHQ1	0.876525	5.17242	24.1907	1.21578e-09	4.95369e-09	12.0852
BOLA2B	0.876499	4.73701	24.1789	1.22119e-09	4.96954e-09	12.162
LPAR3	5.26476	0.742814	24.1629	1.22851e-09	4.99685e-09	12.8336
DLX4	2.15645	1.21658	24.1488	1.23505e-09	5.0222e-09	12.7951
UBALD1	0.976066	4.56714	24.1182	1.24935e-09	5.07656e-09	12.174
ZNF783	0.716108	4.82952	24.0935	1.261e-09	5.11756e-09	12.1078
RAB40B	1.69762	3.48761	24.0914	1.26198e-09	5.12025e-09	12.4389
HOXB7	1.38245	3.15106	24.0807	1.26709e-09	5.13845e-09	12.515
DNAH6	2.74186	0.0279729	24.0774	1.26864e-09	5.14219e-09	12.8538
KCNT2	5.74584	-0.890948	24.0705	1.27194e-09	5.15393e-09	12.901
CEP41	1.58038	3.52437	24.0558	1.27904e-09	5.17645e-09	12.4149
PKD1P1	0.846446	6.42474	24.0552	1.27931e-09	5.17645e-09	11.8823
TBC1D30	2.84081	0.791927	24.0415	1.28591e-09	5.20023e-09	12.7821
PRDM13	2.19767	1.13788	24.0411	1.28614e-09	5.20023e-09	12.7577
FAM117A	1.22256	3.25069	24.0358	1.2887e-09	5.20926e-09	12.4739
ACTR6	1.33467	4.97905	24.0233	1.29482e-09	5.23271e-09	12.05
TP73-AS1	0.807132	5.74793	24.017	1.29787e-09	5.24117e-09	11.9323
CLN5	0.694598	5.9728	24.0127	1.29997e-09	5.24835e-09	11.9059
AP000347.2	1.52301	4.64905	24.0116	1.30053e-09	5.24932e-09	12.1117
SLC25A14	1.50223	3.40794	24.0061	1.30324e-09	5.25894e-09	12.4239
ERICH5	7.68036	-1.63422	24.0035	1.30451e-09	5.26277e-09	12.8681
ARHGAP31	2.07179	0.917928	23.9995	1.30649e-09	5.26818e-09	12.7565
PRCC	0.618269	6.5432	23.9926	1.30989e-09	5.28032e-09	11.8466
ZNF512	0.613208	5.96754	23.9921	1.31015e-09	5.28032e-09	11.8979
DFFA	0.526234	7.28478	23.9755	1.31839e-09	5.3096e-09	11.7844
PDK3	1.60171	2.98575	23.9272	1.34271e-09	5.4009e-09	12.4878
EBF2	5.87029	-0.785922	23.9204	1.3462e-09	5.41229e-09	12.8409
EXOC1	0.747938	5.06667	23.9059	1.35359e-09	5.43932e-09	11.9853
NPTXR	2.89036	1.44034	23.9034	1.35488e-09	5.44315e-09	12.6803
SYK	6.96263	0.797982	23.9015	1.35588e-09	5.44584e-09	12.7258
RNF20	0.897918	6.07399	23.8936	1.35992e-09	5.45938e-09	11.8463
SLC16A13	3.47699	0.70894	23.8807	1.36662e-09	5.48358e-09	12.7238
PLEKHG5	1.59682	2.78622	23.8776	1.36822e-09	5.48867e-09	12.5062
ACSF2	2.13151	2.34451	23.8739	1.37014e-09	5.495e-09	12.5744
ATP1B2	3.19198	0.786173	23.8702	1.37208e-09	5.50144e-09	12.7141
FRAT1	2.79796	1.05935	23.8643	1.37512e-09	5.51205e-09	12.6924
RSRP1	0.954975	5.22787	23.8638	1.3754e-09	5.51205e-09	11.9405
FKBP5	0.61436	6.19989	23.8583	1.37829e-09	5.52055e-09	11.8198
GCA	6.23762	1.03809	23.8213	1.39784e-09	5.59374e-09	12.6766
TMEM126B	0.714932	5.19869	23.8199	1.39853e-09	5.59514e-09	11.9269
AP1B1	0.457986	7.45349	23.8082	1.40478e-09	5.61601e-09	11.7026
PDE5A	1.41408	3.03606	23.8036	1.40728e-09	5.6236e-09	12.4264
PDCD2L	0.946857	4.1547	23.8034	1.40736e-09	5.6236e-09	12.1443
CRTC3	0.854069	5.3153	23.7863	1.41658e-09	5.65903e-09	11.8943
ONECUT2	1.35739	5.06124	23.7765	1.42185e-09	5.67871e-09	11.9322
TICRR	0.565807	6.54922	23.7621	1.42969e-09	5.70815e-09	11.7497
HIST1H3E	2.28105	0.859364	23.7617	1.42992e-09	5.70815e-09	12.6653
HOXB5	6.05542	0.587383	23.7538	1.4342e-09	5.72107e-09	12.6819
BTRC	0.75532	5.45736	23.7325	1.44592e-09	5.7636e-09	11.8509
GLRX	2.2052	1.81856	23.7172	1.4544e-09	5.79317e-09	12.5714
GFOD2	0.63725	4.9038	23.7097	1.45857e-09	5.80671e-09	11.9334
C21orf91	0.894317	4.98065	23.7033	1.46215e-09	5.81835e-09	11.9162
MRPL39	0.681603	5.51705	23.6782	1.47629e-09	5.86891e-09	11.8197
SYT16	3.33422	-0.0411114	23.666	1.48319e-09	5.89347e-09	12.6968
PRSS12	5.54843	0.777963	23.6475	1.49375e-09	5.93256e-09	12.6251
LINC00176	3.15753	0.906229	23.6163	1.51171e-09	5.99805e-09	12.6032
HLA-F	5.71142	-0.134093	23.6023	1.51983e-09	6.02589e-09	12.6788
PLCG1	0.490757	7.14005	23.5968	1.52306e-09	6.03721e-09	11.6358
SLC24A4	2.54337	0.473141	23.5945	1.52442e-09	6.04114e-09	12.6265
TNNI3	2.62489	1.03011	23.5916	1.52613e-09	6.04648e-09	12.5843
F12	2.22037	1.22844	23.5877	1.52841e-09	6.05402e-09	12.5684
CYP27B1	1.55893	2.41471	23.5553	1.54754e-09	6.12534e-09	12.4338
MATK	8.42235	0.800313	23.5505	1.55041e-09	6.13378e-09	12.5842
LRP1B	8.59826	-1.60487	23.5505	1.55042e-09	6.13378e-09	12.7005
C5orf45	1.03921	5.9454	23.5464	1.55285e-09	6.1419e-09	11.713
MOK	1.18519	3.36076	23.5362	1.55897e-09	6.16313e-09	12.2407
RPS6KA6	4.59808	1.4857	23.5234	1.56666e-09	6.18906e-09	12.5222
DUSP22	1.24091	4.98814	23.5153	1.57159e-09	6.20426e-09	11.8355
VRK3	0.742295	4.49834	23.5137	1.57254e-09	6.20628e-09	11.9374
SNAPC5	1.04822	4.06199	23.501	1.58026e-09	6.23522e-09	12.0418
TMTC2	1.28915	2.71087	23.4957	1.5835e-09	6.24653e-09	12.362
ZNF630	2.36723	0.0175436	23.4858	1.58956e-09	6.26739e-09	12.6201
CCNE1	0.862724	4.70377	23.4766	1.59518e-09	6.28671e-09	11.8757
GRID2IP	6.26632	-2.72905	23.4746	1.59643e-09	6.28879e-09	12.5749
MRPS11	0.602037	5.41994	23.4745	1.59652e-09	6.28879e-09	11.7472
SRSF5	0.852676	8.02783	23.4441	1.61539e-09	6.3539e-09	11.5097
IQCE	0.877873	4.67173	23.4352	1.62093e-09	6.37266e-09	11.865
RNF113A	1.168	3.31558	23.4217	1.62939e-09	6.40273e-09	12.2037
UBB	0.527631	9.68831	23.4216	1.62945e-09	6.40273e-09	11.3985
RND1	3.26064	0.0301351	23.4183	1.63156e-09	6.40673e-09	12.5919
JAZF1	4.58495	0.521935	23.4175	1.63203e-09	6.40705e-09	12.551
PLEKHM1P1	1.79696	3.49452	23.4102	1.63671e-09	6.42078e-09	12.1542
EPS8L1	2.11459	1.51395	23.3809	1.65534e-09	6.49233e-09	12.4613
P2RY1	1.96059	3.17183	23.3684	1.66337e-09	6.51885e-09	12.2152
HSF2	0.925958	5.07544	23.35	1.67533e-09	6.55971e-09	11.7494
KIF26A	0.600164	5.59253	23.3354	1.68481e-09	6.59367e-09	11.6644
SOX2	8.12399	-0.832341	23.3129	1.69961e-09	6.64454e-09	12.6061
RASL11A	2.95165	1.27223	23.3037	1.70572e-09	6.66434e-09	12.4486
SIN3A	0.517898	6.79808	23.2945	1.71179e-09	6.68007e-09	11.532
NLRP14	4.97693	-3.81024	23.2846	1.71845e-09	6.70124e-09	12.2815
ELMOD3	0.909641	4.01821	23.2711	1.72746e-09	6.72837e-09	11.9559
MSRB1	1.13779	4.42093	23.2604	1.73471e-09	6.75179e-09	11.8483
PYGL	0.56762	7.48967	23.259	1.73563e-09	6.75374e-09	11.4669
TBKBP1	0.961956	4.70713	23.2581	1.73624e-09	6.75453e-09	11.782
CAMK2B	6.85408	-0.520419	23.2542	1.7389e-09	6.76328e-09	12.5671
TAF2	0.508843	6.31749	23.2471	1.74368e-09	6.77862e-09	11.5504
PCED1A	0.949674	4.70425	23.2443	1.74563e-09	6.78458e-09	11.7767
SAAL1	0.750414	5.47326	23.2341	1.75256e-09	6.8099e-09	11.6371
ELMOD1	4.68421	0.4079	23.2255	1.75844e-09	6.83115e-09	12.4817
EGLN1	0.503861	6.68027	23.2141	1.76628e-09	6.8567e-09	11.5065
GABARAPL2	0.91595	5.77462	23.2125	1.76735e-09	6.85762e-09	11.5894
TMEM134	0.987982	3.49662	23.1929	1.78093e-09	6.90288e-09	12.0617
POM121L2	4.632	-3.97174	23.1914	1.78202e-09	6.9047e-09	12.2265
NME4	0.74327	6.41288	23.1844	1.7869e-09	6.92032e-09	11.5153
WDR24	0.824126	4.57037	23.1634	1.80161e-09	6.97069e-09	11.7716
C3orf14	9.54857	-0.508719	23.1587	1.80493e-09	6.97886e-09	12.5281
KLHDC2	0.675642	5.48125	23.1585	1.80503e-09	6.97886e-09	11.6035
HS6ST3	6.54104	-0.503656	23.158	1.80543e-09	6.97886e-09	12.5275
SLC25A46	0.674216	5.71508	23.1549	1.80757e-09	6.98549e-09	11.5716
REEP6	2.52161	2.19446	23.1403	1.81796e-09	7.02397e-09	12.2906
SYNGR1	0.891743	4.86695	23.1329	1.82326e-09	7.04003e-09	11.6954
UBL4A	0.763008	5.74996	23.1326	1.82341e-09	7.04003e-09	11.5579
RIPK1	0.90446	5.17105	23.1293	1.82581e-09	7.04765e-09	11.6384
NCDN	0.656341	5.86632	23.1239	1.82968e-09	7.05593e-09	11.5408
SETD7	0.564034	6.86816	23.1206	1.83204e-09	7.06171e-09	11.452
BMS1P22	2.7795	0.412303	23.1206	1.83204e-09	7.06171e-09	12.4382
SLC24A1	1.30177	3.97721	23.1187	1.83338e-09	7.0652e-09	11.9019
SLC4A4	4.04612	0.256482	23.1147	1.83624e-09	7.07455e-09	12.449
ATXN7L2	1.31226	3.08672	23.0985	1.84799e-09	7.11144e-09	12.1202
PERP	0.901973	6.34181	23.0808	1.86086e-09	7.14936e-09	11.4766
SERTAD4	9.0559	-0.745102	23.0805	1.8611e-09	7.14936e-09	12.51
NDFIP2	0.75722	6.57307	23.0786	1.86244e-09	7.15189e-09	11.4565
ALG13	0.743694	5.34474	23.0688	1.86964e-09	7.17618e-09	11.5846
RP11-384K6.6	1.04772	4.67894	23.0633	1.87363e-09	7.18813e-09	11.7044
GALNT13	10.2424	-0.408723	23.0516	1.88233e-09	7.2164e-09	12.478
PRMT2	0.516112	6.24884	23.0499	1.88357e-09	7.21946e-09	11.4714
CCNG1	0.819212	7.77952	23.0466	1.88596e-09	7.22695e-09	11.3554
PNPLA2	0.610326	5.79986	23.029	1.89906e-09	7.27202e-09	11.5073
RP11-156P1.2	4.79656	-3.89938	23.0099	1.91343e-09	7.32363e-09	12.1759
RALGPS1	2.08011	2.7253	23.0085	1.91448e-09	7.3259e-09	12.1545
MCTS2P	2.14754	1.497	23.005	1.91714e-09	7.33266e-09	12.3063
RAPGEF5	2.44372	1.70157	22.9924	1.92667e-09	7.36396e-09	12.2826
DOCK6	0.897068	4.86336	22.9777	1.93784e-09	7.39979e-09	11.6291
ABT1	0.735604	6.05436	22.9777	1.93786e-09	7.39979e-09	11.4582
TMEM242	0.845299	4.26236	22.9703	1.94346e-09	7.41946e-09	11.7632
AGPAT2	1.04282	4.72139	22.9522	1.95743e-09	7.46754e-09	11.6473
GALNT18	1.63125	2.7718	22.9511	1.95824e-09	7.46889e-09	12.1216
SLC46A3	2.44394	1.80956	22.95	1.9591e-09	7.47045e-09	12.2541
DMD	2.62938	2.21816	22.9482	1.96054e-09	7.47418e-09	12.2065
BCLAF1	0.509655	9.04016	22.9439	1.96382e-09	7.48322e-09	11.2316
COL14A1	5.78867	-0.811018	22.9415	1.96572e-09	7.48871e-09	12.4573
PREB	0.495897	6.37372	22.9244	1.97904e-09	7.53767e-09	11.4061
EPHX4	4.44687	-0.607783	22.9079	1.99198e-09	7.58488e-09	12.433
CCDC142	1.07416	4.41142	22.8968	2.00074e-09	7.61326e-09	11.6941
AK2	0.55006	8.13901	22.8885	2.00733e-09	7.633e-09	11.2629
NAT6	1.24432	2.49552	22.8776	2.01601e-09	7.66419e-09	12.1372
EPDR1	2.7954	1.33028	22.8545	2.03446e-09	7.73231e-09	12.2568
RNFT1	1.10081	4.34319	22.8395	2.04659e-09	7.77143e-09	11.686
PATZ1	0.566747	5.7499	22.8374	2.04831e-09	7.77615e-09	11.4299
FLT1	5.32805	0.935744	22.8346	2.05057e-09	7.78292e-09	12.2783
ATP6AP1L	1.78918	1.49973	22.8217	2.06112e-09	7.81571e-09	12.2289
NRDE2	0.571605	5.36998	22.8206	2.06202e-09	7.8173e-09	11.473
RECQL5	1.07469	4.4652	22.8108	2.07006e-09	7.84596e-09	11.6438
NDUFC2	0.804505	6.81757	22.8077	2.07258e-09	7.85371e-09	11.3198
STK38L	1.04394	5.22128	22.8019	2.07735e-09	7.86935e-09	11.4881
PCMT1	0.732508	7.05445	22.801	2.07815e-09	7.86935e-09	11.2995
USP30	1.27027	3.87563	22.7988	2.07993e-09	7.87427e-09	11.7912
SERPINB6	1.00178	4.63504	22.7842	2.092e-09	7.91812e-09	11.5931
RP11-111M22.2	1.6158	2.45728	22.7679	2.10567e-09	7.96579e-09	12.0962
CCT7	0.49406	9.52917	22.7621	2.11051e-09	7.98081e-09	11.1227
CHEK2	0.996746	4.90585	22.7416	2.12779e-09	8.04057e-09	11.5181
SATB1	8.07928	0.69493	22.7398	2.1293e-09	8.04256e-09	12.2569
ACAT2	0.820267	6.65933	22.725	2.14187e-09	8.08255e-09	11.2957
ZBTB48	0.924523	4.08005	22.7124	2.15266e-09	8.11951e-09	11.6988
MRPS14	1.0714	4.76778	22.7099	2.15485e-09	8.12176e-09	11.5321
DUSP9	1.2298	3.98847	22.6929	2.16946e-09	8.16971e-09	11.7147
CLTCL1	1.1607	4.61871	22.6715	2.18811e-09	8.23045e-09	11.5474
SUPT3H	1.40005	2.56697	22.6638	2.19483e-09	8.25003e-09	12.0342
RUNX1T1	8.44238	-0.532424	22.6624	2.19601e-09	8.25069e-09	12.3279
FAM229A	1.90228	2.78219	22.6606	2.1976e-09	8.25477e-09	11.995
HERC2P2	0.844841	6.40453	22.6595	2.19857e-09	8.25652e-09	11.2876
ETV3	0.712449	5.1758	22.6589	2.19908e-09	8.25653e-09	11.433
YJEFN3	1.35272	3.63326	22.6576	2.20028e-09	8.25913e-09	11.7954
DCTN3	0.823631	5.38033	22.6513	2.20583e-09	8.27805e-09	11.3973
CNFN	3.77774	-1.43193	22.6486	2.20814e-09	8.28483e-09	12.354
KIAA0922	0.841971	4.7449	22.6447	2.21159e-09	8.29589e-09	11.5083
CPSF1P1	4.65757	0.624361	22.6433	2.21283e-09	8.29862e-09	12.2218
TBL3	0.481116	6.30285	22.6331	2.22192e-09	8.3289e-09	11.2847
RPS14	0.669428	9.45601	22.625	2.2291e-09	8.35389e-09	11.0668
ZNF275	0.74093	5.31045	22.6173	2.236e-09	8.37784e-09	11.393
CDC5L	0.490211	7.12967	22.6064	2.24578e-09	8.41253e-09	11.2085
SLC9A9	6.19699	-2.7649	22.5908	2.25985e-09	8.46136e-09	12.2494
IL17D	1.81908	2.30172	22.5869	2.26335e-09	8.47255e-09	12.0409
SYT1	4.03384	0.561589	22.5761	2.2732e-09	8.50551e-09	12.1985
HDAC2	0.629681	8.13556	22.5486	2.29836e-09	8.59108e-09	11.1138
TMEM206	0.994121	4.11274	22.5483	2.2987e-09	8.59108e-09	11.6182
LETM1	0.550207	7.24002	22.5413	2.30518e-09	8.6094e-09	11.1718
HTR6	5.45187	-3.58506	22.534	2.31194e-09	8.62874e-09	12.0821
RFXANK	0.794929	4.46326	22.5192	2.32569e-09	8.67611e-09	11.5165
UPF3B	1.00115	5.86749	22.5171	2.3277e-09	8.6816e-09	11.2756
COA3	0.762138	5.09293	22.5081	2.33614e-09	8.70517e-09	11.3808
ZBTB12	1.54206	3.81137	22.4876	2.35549e-09	8.77526e-09	11.6728
STARD4	0.779207	4.38652	22.4789	2.36374e-09	8.802e-09	11.5173
MDP1	1.61252	2.33052	22.4764	2.36612e-09	8.80485e-09	11.9891
UBXN1	0.674784	6.30394	22.4705	2.37168e-09	8.82352e-09	11.2127
OCLN	0.901743	5.02276	22.4669	2.37511e-09	8.83427e-09	11.3752
ARHGAP26	2.14966	3.00119	22.4622	2.37962e-09	8.84701e-09	11.8647
RIMBP3	3.70412	0.457917	22.4445	2.39667e-09	8.90431e-09	12.1514
TSPAN2	3.45722	-0.412581	22.4403	2.40072e-09	8.91734e-09	12.2269
LGI2	3.21815	0.844712	22.4351	2.40576e-09	8.93405e-09	12.1159
EME2	1.29449	5.79777	22.4218	2.41873e-09	8.97812e-09	11.2413
C8orf88	6.08931	-0.0694487	22.4206	2.41993e-09	8.98054e-09	12.1892
FANCB	0.969069	3.57815	22.4061	2.43414e-09	9.02917e-09	11.6999
ITPKA	1.63602	1.77724	22.4043	2.43585e-09	9.03346e-09	12.0244
RBMX2	0.809397	4.68774	22.3989	2.4412e-09	9.04715e-09	11.4119
BBS10	0.915998	4.01212	22.3932	2.44683e-09	9.06596e-09	11.5766
PNPLA3	1.67492	2.75072	22.3881	2.45184e-09	9.08246e-09	11.8825
RP11-345F18.1	5.30483	-3.64815	22.3614	2.47849e-09	9.16872e-09	12.0068
GFRA1	8.54456	-1.64384	22.3472	2.49282e-09	9.21607e-09	12.232
GALNTL6	5.48043	-1.53193	22.3451	2.49486e-09	9.21678e-09	12.2322
EMBP1	5.96348	-3.33378	22.3434	2.49661e-09	9.22115e-09	12.0676
TMEM80	1.31964	3.82174	22.3241	2.51616e-09	9.28708e-09	11.5978
CCDC186	0.747698	4.97845	22.3206	2.51973e-09	9.29606e-09	11.3184
LRP5L	1.72278	2.03933	22.3199	2.52046e-09	9.29664e-09	11.9589
RP11-424C20.2	2.86116	2.43155	22.3166	2.52384e-09	9.30493e-09	11.9048
DEF8	0.548156	6.07473	22.3117	2.52887e-09	9.32136e-09	11.163
FBXO22	0.634281	6.43611	22.3057	2.53505e-09	9.34204e-09	11.128
SYN2	8.5093	-1.65925	22.3011	2.53977e-09	9.3552e-09	12.2133
POP7	0.763591	5.2982	22.295	2.54612e-09	9.37593e-09	11.2521
MGME1	0.722052	5.70608	22.2945	2.54654e-09	9.37593e-09	11.1954
DNASE1L1	0.924947	4.288	22.2885	2.55275e-09	9.39668e-09	11.4577
DNAJC18	1.27867	3.88451	22.2845	2.55694e-09	9.40785e-09	11.5631
KCNA1	4.76483	-3.90812	22.2798	2.56179e-09	9.42359e-09	11.9271
TMCO6	0.980743	3.85148	22.2788	2.56287e-09	9.42542e-09	11.5695
PUS3	1.07541	3.78581	22.2719	2.57005e-09	9.44971e-09	11.5845
HBQ1	5.27673	-1.39942	22.2644	2.5779e-09	9.47645e-09	12.1993
HTATIP2	1.28333	3.70429	22.2565	2.58624e-09	9.50496e-09	11.5997
HDAC6	0.741078	5.39607	22.2499	2.5931e-09	9.52805e-09	11.217
EBF4	2.5877	1.68269	22.2433	2.60015e-09	9.54965e-09	11.9639
DNAJC12	7.09143	0.0556559	22.2301	2.6141e-09	9.59657e-09	12.0968
TRAF1	2.70932	0.43733	22.2239	2.62076e-09	9.61671e-09	12.0588
CYP2S1	6.6991	-1.06401	22.2179	2.62708e-09	9.63772e-09	12.1729
ZFP64	0.985892	4.80149	22.2066	2.63929e-09	9.67819e-09	11.3022
GTF3C5	0.489263	6.55246	22.1945	2.65224e-09	9.71612e-09	11.0686
SPIRE2	1.28436	3.98948	22.1942	2.65261e-09	9.71612e-09	11.4944
HMCN1	3.06981	-0.803097	22.1927	2.65422e-09	9.71987e-09	12.1503
STON1	2.23853	1.51959	22.187	2.66044e-09	9.73825e-09	11.9547
PAN2	0.669246	5.48066	22.1794	2.66863e-09	9.76389e-09	11.1733
ZNF37BP	1.17098	5.7116	22.1706	2.6782e-09	9.78887e-09	11.1392
MTERF1	0.826886	3.83286	22.1704	2.67846e-09	9.78887e-09	11.5264
ZNF215	5.75198	1.30554	22.1648	2.68464e-09	9.80708e-09	11.9633
COL6A1	0.985076	6.72456	22.1549	2.69542e-09	9.83987e-09	11.0373
RPS11	0.437633	9.236	22.1416	2.71012e-09	9.88473e-09	10.8644
CLMN	3.23504	1.76273	22.1326	2.7201e-09	9.91669e-09	11.9077
CEP68	0.793613	4.5375	22.127	2.72638e-09	9.93484e-09	11.3244
FBXO25	1.10537	4.18615	22.1265	2.7269e-09	9.93484e-09	11.4116
PIM2	0.910437	4.0676	22.1161	2.73852e-09	9.97494e-09	11.4385
SFRP1	6.3932	-0.503428	22.1149	2.73984e-09	9.97531e-09	12.0974
PPP1R1A	4.71729	-0.904527	22.1113	2.74395e-09	9.98804e-09	12.1217
SLC6A10P	2.8787	-0.228264	22.1094	2.74606e-09	9.99349e-09	12.0717
SALL1	1.29801	4.30071	22.0847	2.77397e-09	1.00872e-08	11.3633
GALT	1.09283	4.21982	22.0817	2.77731e-09	1.0096e-08	11.3828
HOXA7	1.4749	2.87926	22.0777	2.78193e-09	1.0105e-08	11.7208
ARMC5	0.968176	4.2325	22.0677	2.79332e-09	1.01429e-08	11.3732
NFATC4	4.32499	1.11487	22.0646	2.79693e-09	1.01515e-08	11.9348
TMCC2	2.95968	1.82465	22.0612	2.80075e-09	1.01631e-08	11.8699
MARVELD2	1.35421	2.89762	22.0586	2.80373e-09	1.01717e-08	11.7086
TMEM158	4.0646	0.569368	22.0267	2.84065e-09	1.03011e-08	11.9622
ABCB1	6.0099	0.645003	22.0256	2.84201e-09	1.03037e-08	11.9553
ZC3H4	0.579367	6.07068	22.0227	2.84534e-09	1.03089e-08	11.0336
NAGPA	0.749749	4.08137	22.0099	2.86035e-09	1.0361e-08	11.3871
TSPAN10	2.72872	1.15895	22.0071	2.86365e-09	1.03706e-08	11.9062
TCF7	1.49997	3.27237	22.0024	2.86919e-09	1.03858e-08	11.599
SOX7	3.25973	0.791665	21.9971	2.87543e-09	1.03995e-08	11.9309
DNAJC28	2.00663	1.04571	21.996	2.87676e-09	1.0402e-08	11.9102
SEPT7P2	0.969559	3.86691	21.993	2.88032e-09	1.04126e-08	11.4375
ZNF501	4.90854	-0.747003	21.9876	2.88672e-09	1.04334e-08	12.0608
RAMP1	3.32531	0.851932	21.9758	2.90081e-09	1.04774e-08	11.9168
SEC14L2	1.65276	2.17181	21.9612	2.91825e-09	1.05311e-08	11.785
ACP6	1.25026	4.07879	21.9588	2.92113e-09	1.05391e-08	11.3648
TCEAL1	1.30652	3.15902	21.948	2.93417e-09	1.05768e-08	11.6018
FTCDNL1	4.43419	-2.49779	21.9467	2.93578e-09	1.05793e-08	12.032
FBXO44	1.30506	3.70246	21.9093	2.98137e-09	1.07281e-08	11.4449
LRP5	0.770944	5.52905	21.9021	2.9902e-09	1.07542e-08	11.0413
BATF3	2.24251	0.268601	21.9018	2.99059e-09	1.07542e-08	11.935
SNX9	0.630663	5.64146	21.8751	3.02373e-09	1.08614e-08	11.0143
D2HGDH	0.980719	4.59423	21.8732	3.02618e-09	1.08678e-08	11.1969
MIF4GD	0.839046	3.36567	21.8508	3.0543e-09	1.09591e-08	11.5076
E2F3	0.554394	6.53224	21.848	3.05783e-09	1.09694e-08	10.9135
SLC7A2	0.778513	5.47537	21.8398	3.06818e-09	1.10017e-08	11.0204
IVD	0.561447	6.08874	21.8363	3.07269e-09	1.10155e-08	10.9471
DDX10	0.475071	6.13721	21.8311	3.07926e-09	1.10342e-08	10.9402
ATP2A3	8.20611	-1.7994	21.8218	3.09112e-09	1.1067e-08	12.017
LGR5	2.34387	0.70527	21.8064	3.11095e-09	1.11355e-08	11.8544
TBC1D10A	1.13078	3.1796	21.8058	3.11172e-09	1.11359e-08	11.533
SLC37A3	0.803035	5.79317	21.8038	3.11437e-09	1.11429e-08	10.9634
MCM3AP	0.412038	7.85215	21.7792	3.1462e-09	1.12469e-08	10.7862
CYP26B1	1.81139	1.31148	21.7785	3.14718e-09	1.1248e-08	11.7932
CECR6	1.82785	1.68479	21.7747	3.15215e-09	1.12633e-08	11.7576
CHCHD5	1.13968	2.83483	21.7701	3.15816e-09	1.12798e-08	11.5923
RPL36	0.722674	8.14543	21.768	3.16095e-09	1.12873e-08	10.7616
PHYKPL	1.1116	4.93965	21.7641	3.16607e-09	1.13031e-08	11.0748
USP11	0.571882	6.63026	21.7604	3.17096e-09	1.13157e-08	10.8656
DMBX1	4.68978	0.256309	21.756	3.17667e-09	1.13247e-08	11.8726
ARHGAP22	2.85329	2.32537	21.7503	3.18428e-09	1.13466e-08	11.6699
PPIEL	3.51415	-0.717621	21.7501	3.18448e-09	1.13466e-08	11.9579
PIK3R2	0.610811	6.34748	21.746	3.18993e-09	1.1361e-08	10.8824
TTC30B	1.50612	2.52341	21.7403	3.19752e-09	1.13847e-08	11.6351
SF1	0.377108	8.52417	21.74	3.19797e-09	1.13847e-08	10.7248
KDM1B	0.829812	5.93425	21.732	3.20862e-09	1.14202e-08	10.915
MAN1C1	1.87301	0.749891	21.7237	3.21972e-09	1.14547e-08	11.8142
PPWD1	0.523318	5.69336	21.7072	3.24179e-09	1.15282e-08	10.9311
INPP5E	0.884368	5.60753	21.701	3.25021e-09	1.15556e-08	10.9392
[truncated: 14,352 more rows]
